# Supplementary material for: miR-155 harnesses Phf19 to potentiate cancer immunotherapy through epigenetic reprogramming of CD8+ T cell fate
Source: Nat Commun. 2019 May 14;10:2157. doi: 10.1038/s41467-019-09882-8 (PMC6517388; doi:10.1038/s41467-019-09882-8)
Supplement: Supplementary file 6 — Supplementary Data 2 [file 41467_2019_9882_MOESM6_ESM.xlsx]

## Sheet: Sheet1
Supplementary Data 2: Differentially expressed genes by RNA-seq of Pmel-1
transduced with miR-155 (Log2 fold change relative to Ctrl-miR)
negatively enriched datasets are highlighted in peach puff
H3K27me3			Suz12			PRC2
GENE SYMBOL	RANK METRIC SCORE		GENE SYMBOL	RANK METRIC SCORE		GENE SYMBOL	RANK METRIC SCORE
B3GALT5	4.22047		BATF3	5.49761		BATF3	5.49761
SNCB	4.02512		PENK	4.87312		PENK	4.87312
SNAP25	3.02512		OAF	2.91265		OAF	2.91265
EPHA8	2.59628		EPS8	2.84406		SLC1A4	2.26119
RFX4	2.42566		SLC1A4	2.26119		POLE	2.16564
SCN3B	2.02512		POLE	2.16564		DLL4	2.02512
ACSL6	1.87312		DLL4	2.02512		null	1.9336
CBLC	1.8407		RBBP7	2.00157		PXMP2	1.51718
NTRK3	1.53327		null	1.9336		PTGER3	1.28816
SLC22A3	1.44016		SLCO4A1	1.58584		SLC30A4	1.15776
DLEU7	1.38127		null	1.57519		CDKN2C	1.03808
null	1.33546		NTRK3	1.53327		PAX8	1.02512
DSG2	1.25959		PXMP2	1.51718		DACH2	1.02512
ATP1A3	1.20843		EBF3	1.28816		RIPK3	0.997728
PPP2R2C	1.08171		PTGER3	1.28816		DUSP4	0.797832
PAX8	1.02512		ASCL4	1.18862		CLCN5	0.796682
ATP12A	1.02512		SLC30A4	1.15776		AGPAT9	0.796305
DKKL1	0.957915		DGCR6	1.07356		SCN4B	0.703196
DNAJC6	0.818673		ABCG4	1.06577		PTPRU	0.703196
ATP8A2	0.737961		CDKN2C	1.03808		CALCA	0.703196
RIMKLA	0.51055		PAX8	1.02512		SIX2	0.703196
POU4F1	0.316172		DACH2	1.02512		CACNA1B	0.703196
CHRNB2	0.298805		RIPK3	0.997728		B4GALNT2	0.629195
BARHL1	0.288158		AMMECR1	0.990168		ADRB1	0.625193
CHD5	0.255737		ACADL	0.876517		PDE4DIP	0.623468
CELF4	0.237532		E2F4	0.82034		RIMKLA	0.51055
RASAL1	0.211482		DUSP4	0.797832		ANKRD27	0.469342
PPM1N	0.188622		CLCN5	0.796682		DCLK2	0.457784
CCDC64	0.164527		AGPAT9	0.796305		POU4F1	0.316172
RASGEF1C	0.162627		null	0.77176		BARHL1	0.288158
RASGRP2	0.156023		SCN4B	0.703196		null	0.243764
DPP10	0.118233		PTPRU	0.703196		PPM1E	0.202767
null	0.0593393		CALCA	0.703196		ADARB2	0.197305
SKAP1	0.0371499		CLIC6	0.703196		EPAS1	0.0419974
DLL3	-0.0337701		SIX2	0.703196		ZADH2	0.0325769
BSN	-0.0903536		CACNA1B	0.703196		BCL2	-0.00936477
SGSM1	-0.104159		DUSP6	0.641864		SHOX2	-0.0337701
ADRBK2	-0.126879		RCSD1	0.630164		ABTB2	-0.0469293
SCN8A	-0.154785		B4GALNT2	0.629195		CASZ1	-0.0685355
CELSR1	-0.164064		ADRB1	0.625193		ARL9	-0.104159
RAP1GAP2	-0.277245		PDE4DIP	0.623468		SIX1	-0.104159
SHE	-0.296804		CDK16	0.592808		PARM1	-0.106834
SLC13A3	-0.296804		PLS3	0.569929		SLIT2	-0.144801
DNAJC22	-0.296804		PYCARD	0.553654		SHC4	-0.154785
RAB11FIP4	-0.302837		RASGRF2	0.535251		RASSF5	-0.159244
SLC18A2	-0.374807		EIF4E3	0.520935		ZIC1	-0.189889
ONECUT2	-0.412282		RFTN1	0.511961		ZFYVE28	-0.232674
SLC15A1	-0.434308		RIMKLA	0.51055		CBX8	-0.241017
PRKCZ	-0.490024		EFNB1	0.480803		RNF128	-0.244337
PLIN5	-0.519197		ANKRD27	0.469342		CD8A	-0.288268
AQP3	-0.626112		DCLK2	0.457784		RGS9BP	-0.296804
PIK3CD	-0.632725		PHLDB1	0.440161		PKNOX2	-0.296804
PACSIN1	-0.652566		CDH11	0.440161		null	-0.296804
DEGS2	-0.697735		RNF121	0.396624		PTGER2	-0.296804
SNHG11	-0.711842		PCSK9	0.381267		DNAJC22	-0.296804
RASEF	-0.711842		PRICKLE1	0.381267		PLEC	-0.327978
ELAVL2	-0.711842		CACNB4	0.351723		ZBTB16	-0.367194
NTM	-0.711842		POU4F1	0.316172		ONECUT2	-0.412282
RAB37	-0.733629		EGR2	0.297203		PTGER4	-0.417192
SLC7A14	-0.758709		BARHL1	0.288158		SIDT1	-0.420422
PSD	-0.780322		ARHGAP6	0.288158		ATF3	-0.457269
SLC12A5	-0.803764		YRDC	0.259452		EOMES	-0.477495
PPP1R16B	-0.831204		null	0.243764		RYR3	-0.48945
SLC5A8	-0.881767		RASGRP1	0.236282		EPHA5	-0.519197
EPHX3	-0.881767		PPM1E	0.202767		CAMK2N1	-0.557332
SLC6A5	-0.881767		ADARB2	0.197305		RGS10	-0.563666
OLIG3	-0.881767		ELF4	0.166803		PRKCE	-0.600481
CBLN2	-0.881767		PRKCH	0.155235		RGS20	-0.618733
SLC34A2	-0.881767		ARHGEF7	0.114733		B4GALNT1	-0.667561
SLC8A2	-0.881767		SCP2	0.104271		OCA2	-0.711842
SCUBE1	-0.974876		SLC40A1	0.102803		CDH23	-0.79665
ALOX5	-0.997244		CDC20B	0.0766539		PIGZ	-0.799305
SEZ6L	-1.03377		EPAS1	0.0419974		BTG2	-0.847479
RBFOX3	-1.03377		ZADH2	0.0325769		SLC6A5	-0.881767
AP1M2	-1.08108		ESYT3	0.0251236		ZMYND15	-0.881767
RUNDC3A	-1.09122		RIN3	0.0207847		SLCO2A1	-0.881767
PADI2	-1.09348		SETD7	0.0117611		CHST8	-0.881767
DMGDH	-1.10416		BCL2	-0.00936477		REPS2	-0.881767
AMN	-1.10416		SHOX2	-0.0337701		DMRT2	-0.881767
RHCG	-1.10416		ABTB2	-0.0469293		null	-0.881767
PAQR6	-1.10416		PIGV	-0.0672083		EGR3	-0.881767
PLBD1	-1.12123		CASZ1	-0.0685355		CACNA1D	-0.881767
SALL4	-1.13331		ARL9	-0.104159		PAX6	-0.982696
SLC46A2	-1.17127		SIX1	-0.104159		PAX3	-1.03377
PRRT1	-1.2354		null	-0.104778		SLCO5A1	-1.03377
OLFML2A	-1.24434		PARM1	-0.106834		PIR	-1.10416
CACNA1E	-1.251		ADRBK2	-0.126879		PGM5	-1.10416
RAPGEF4	-1.25743		SLIT2	-0.144801		OTX2	-1.10416
AIFM3	-1.2968		SHC4	-0.154785		CDH7	-1.10416
DSCAML1	-1.2968		RASSF5	-0.159244		DGKG	-1.10416
DCC	-1.2968		null	-0.167521		ZEB2	-1.11254
CALCR	-1.2968		SFT2D2	-0.167811		DKK1	-1.2037
RBPJL	-1.2968		ABHD6	-0.178542		NTRK2	-1.2354
OXT	-1.2968		ZIC1	-0.189889		CACNA1E	-1.251
ELFN2	-1.2968		APBB1IP	-0.193595		PIP5K1B	-1.2968
ALOX12	-1.2968		CD44	-0.219408		DSCAML1	-1.2968
SEL1L3	-1.2968		PPP1R13B	-0.223147		DKK2	-1.2968
ZBTB8B	-1.36719		ZFYVE28	-0.232674		SEMA6D	-1.2968
SLC45A1	-1.36719		CBX8	-0.241017		DCC	-1.2968
PCNXL2	-1.38427		RNF128	-0.244337		PTGFR	-1.2968
PLEKHG6	-1.41228		CD8A	-0.288268		ALX4	-1.2968
SLC17A6	-1.41228		RGS9BP	-0.296804		PGR	-1.2968
PHACTR1	-1.41228		PKNOX2	-0.296804		PMP22	-1.2968
CADM3	-1.42609		null	-0.296804		SLC10A4	-1.2968
EFCAB4A	-1.43431		PTGER2	-0.296804		null	-1.3557
CHAT	-1.46673		DPYSL5	-0.296804		PDZD2	-1.3621
DLGAP2	-1.46673		DNAJC22	-0.296804		DGKI	-1.36719
PAQR5	-1.46673		PLEC	-0.327978		ADCY4	-1.46673
ESAM	-1.48443		RDH10	-0.351806		ASTN2	-1.46673
PSD2	-1.53384		ZBTB16	-0.367194		NTNG2	-1.47083
PTPRN2	-1.61873		CACNA1A	-0.378334		ESAM	-1.48443
SLC30A2	-1.61873		ONECUT2	-0.412282		ADAMTS15	-1.5192
BRSK2	-1.61873		PTGER4	-0.417192		ADAP2	-1.55984
ALK	-1.61873		SIDT1	-0.420422		PLXNA2	-1.59592
CACNA2D2	-1.65044		RAB31	-0.428049		SLC30A2	-1.61873
SLC5A5	-1.68912		ZMYND11	-0.435109		PROK2	-1.61873
ACTN2	-1.71184		DLC1	-0.441194		EN1	-1.61873
CALB1	-1.75624		EML5	-0.443497		EFNA1	-1.61873
RYR2	-1.77074		ATF3	-0.457269		SLC9A2	-1.61873
DOC2B	-1.7993		SIX5	-0.466729		CBR3	-1.61873
BAI3	-1.7993		EOMES	-0.477495		ARHGAP20	-1.73738
PRDM14	-1.7993		RYR3	-0.48945		PODN	-1.88177
DSCAM	-1.88177		SEMA4F	-0.49623		SGPP2	-1.99724
ACTL6B	-1.88177		EPHA5	-0.519197		DLX3	-2.10416
null	-1.88177		PQLC2	-0.519197		ASTN1	-2.10416
PROM2	-1.88177		CAMK2N1	-0.557332		DMRT1	-2.10416
null	-1.99724		PLCB1	-0.559839		ADAMTS18	-2.10416
DBX1	-1.99724		RGS10	-0.563666		SLIT1	-2.10416
RELN	-1.99724		PRKCE	-0.600481		SLC1A2	-2.17127
CAMK2B	-2.08453		ERG	-0.618733		CNNM1	-2.2037
ASTN1	-2.10416		RGS20	-0.618733		PAX9	-2.2968
ONECUT3	-2.10416		RIPK4	-0.618733		DHH	-2.2968
SLC26A5	-2.10416		ANKRD11	-0.649764		PHOX2B	-2.2968
DMRT1	-2.10416		RHOB	-0.6567		ESX1	-2.2968
SLC16A11	-2.10416		B4GALNT1	-0.667561		ZIC4	-2.2968
PRDM8	-2.10416		null	-0.679052		ZFHX3	-2.34743
SLIT1	-2.10416		OCA2	-0.711842		SLC6A1	-2.38427
CNNM1	-2.2037		RASEF	-0.711842		CH25H	-2.38427
ODF3B	-2.2968		POMC	-0.782231		PAX2	-2.46673
ADAM11	-2.2968		CDH23	-0.79665		DUOX2	-2.46673
DHH	-2.2968		PIGZ	-0.799305		RASL10A	-2.46673
PHOX2B	-2.2968		SLC12A5	-0.803764		DLX1	-2.46673
CDH8	-2.2968		DPP6	-0.820366		null	-2.46673
SLC6A1	-2.38427		BTG2	-0.847479		PDGFRA	-2.46673
PRLR	-2.46673		PAX5	-0.881767		SFRP1	-2.46673
CD164L2	-2.46673		SLC6A5	-0.881767		CACNA1G	-2.46673
DSC2	-2.46673		DNER	-0.881767		ALX3	-2.61873
NXPH1	-2.46673		ZMYND15	-0.881767		DSC3	-2.61873
DIRAS1	-2.54473		SLCO2A1	-0.881767		PDX1	-2.61873
SLC47A1	-2.61873		CHST8	-0.881767		CHRD	-2.71184
ZMAT4	-2.61873		REPS2	-0.881767		SLC9A3	-2.75624
SLCO4C1	-2.61873		SDC2	-0.881767		SIX3	-3.10416
PDX1	-2.61873		DMRT2	-0.881767		ADRA1A	-3.15479
BCAN	-2.75624		null	-0.881767		ESPN	-3.2037
ALOX12B	-2.75624		OSR2	-0.881767		PTPRT	-3.2968
SLC9A3	-2.75624		EGR3	-0.881767		RASGRF1	-3.2968
DOK7	-2.88177		CACNA1D	-0.881767		PAX1	-3.38427
CDH20	-2.88177		CD38	-0.979284		PCDH17	-3.46673
ATP8B3	-3.05169		PAX6	-0.982696
SIX3	-3.10416		ACSS1	-0.992338
ADRA1A	-3.15479		ALOX5	-0.997244
PTPRT	-3.2968		PAX3	-1.03377
ATP2B2	-3.2968		SLITRK2	-1.03377
PAX1	-3.38427		SLCO5A1	-1.03377
POU2F3	-4.15479		PIR	-1.10416
			PGM5	-1.10416
			AMN	-1.10416
			OTX2	-1.10416
			CDH7	-1.10416
			DGKG	-1.10416
			CELF3	-1.10416
			ZEB2	-1.11254
			XYLT1	-1.15715
			SLC46A2	-1.17127
			SHISA2	-1.17127
			BAI2	-1.17127
			DKK1	-1.2037
			NTRK2	-1.2354
			CACNA1E	-1.251
			RAPGEF4	-1.25743
			ARL5C	-1.29316
			PIP5K1B	-1.2968
			DSCAML1	-1.2968
			DKK2	-1.2968
			RAB33A	-1.2968
			SEMA6D	-1.2968
			DCC	-1.2968
			SIAH3	-1.2968
			PTGFR	-1.2968
			ALX4	-1.2968
			PGR	-1.2968
			PMP22	-1.2968
			SLC10A4	-1.2968
			null	-1.3557
			PDZD2	-1.3621
			DGKI	-1.36719
			OVOL1	-1.39634
			SLITRK5	-1.41228
			CADM3	-1.42609
			PDE8B	-1.42609
			CFTR	-1.46673
			ADCY4	-1.46673
			PHYHIPL	-1.46673
			ASTN2	-1.46673
			PAQR5	-1.46673
			NTNG2	-1.47083
			ESAM	-1.48443
			AMOT	-1.48945
			ADAMTS15	-1.5192
			ADAP2	-1.55984
			ALOXE3	-1.58959
			PLXNA2	-1.59592
			SLC30A2	-1.61873
			PROK2	-1.61873
			EN1	-1.61873
			EFNA1	-1.61873
			SLC9A2	-1.61873
			CBR3	-1.61873
			ELAVL3	-1.65044
			SLC5A5	-1.68912
			ARHGAP20	-1.73738
			EPHA4	-1.88177
			ADAM12	-1.88177
			PODN	-1.88177
			CDH13	-1.88177
			SGPP2	-1.99724
			DLX3	-2.10416
			ASTN1	-2.10416
			DMRT1	-2.10416
			ADAMTS18	-2.10416
			SLIT1	-2.10416
			SLC1A2	-2.17127
			CDH6	-2.17127
			CCBE1	-2.2037
			CNNM1	-2.2037
			CAV2	-2.2037
			PAX9	-2.2968
			DHH	-2.2968
			PHOX2B	-2.2968
			null	-2.2968
			ESX1	-2.2968
			ZIC4	-2.2968
			ZFHX3	-2.34743
			PARD3	-2.38427
			SLC6A1	-2.38427
			CH25H	-2.38427
			PAX2	-2.46673
			ADAMTS5	-2.46673
			DUOX2	-2.46673
			RASL10A	-2.46673
			DLX1	-2.46673
			null	-2.46673
			RBP7	-2.46673
			PDGFRA	-2.46673
			SFRP1	-2.46673
			null	-2.46673
			CACNA1G	-2.46673
			ALX3	-2.61873
			DSC3	-2.61873
			PDX1	-2.61873
			CHRD	-2.71184
			PCDH11X	-2.75624
			ADAMTSL3	-2.75624
			SLC9A3	-2.75624
			ALDH1L1	-2.82037
			EPHA10	-2.88177
			SIX3	-3.10416
			ADRA1A	-3.15479
			ESPN	-3.2037
			PTPRT	-3.2968
			RASGRF1	-3.2968
			PAX1	-3.38427
			PCDH17	-3.46673
