# Supplementary material for: miR-155 harnesses Phf19 to potentiate cancer immunotherapy through epigenetic reprogramming of CD8+ T cell fate
Source: Nat Commun. 2019 May 14;10:2157. doi: 10.1038/s41467-019-09882-8 (PMC6517388; doi:10.1038/s41467-019-09882-8)
Supplement: Supplementary file 8 — Supplementary Data 4 [file 41467_2019_9882_MOESM8_ESM.xlsx]

## Sheet: Sheet1
Supplementary Data 4: Gene datasets shared between
Phf19−/− (negatively) and miR-155 cells (positively) (FDR q<0.25)
shared datasets are highlighted in peach puff
GSE13547_CTRL_VS_ANTI_IGM_STIM_BCELL_12H_UP
GOBERT_OLIGODENDROCYTE_DIFFERENTIATION_UP
GSE15750_DAY6_VS_DAY10_TRAF6KO_EFF_CD8_TCELL_UP
GSE15750_DAY6_VS_DAY10_EFF_CD8_TCELL_UP
MODULE_54
DUTERTRE_ESTRADIOL_RESPONSE_24HR_UP
GSE14415_NATURAL_TREG_VS_TCONV_DN
ROSTY_CERVICAL_CANCER_PROLIFERATION_CLUSTER
GSE39110_DAY3_VS_DAY6_POST_IMMUNIZATION_CD8_TCELL_DN
KOBAYASHI_EGFR_SIGNALING_24HR_DN
GSE13547_CTRL_VS_ANTI_IGM_STIM_BCELL_2H_UP
CHIANG_LIVER_CANCER_SUBCLASS_PROLIFERATION_UP
CHANG_CYCLING_GENES
GSE30962_PRIMARY_VS_SECONDARY_ACUTE_LCMV_INF_CD8_TCELL_UP
MARSON_BOUND_BY_E2F4_UNSTIMULATED
GSE14415_INDUCED_VS_NATURAL_TREG_DN
KONG_E2F3_TARGETS
SOTIRIOU_BREAST_CANCER_GRADE_1_VS_3_UP
ODONNELL_TFRC_TARGETS_DN
GRAHAM_CML_DIVIDING_VS_NORMAL_QUIESCENT_UP
BASAKI_YBX1_TARGETS_UP
GSE14415_INDUCED_TREG_VS_TCONV_UP
GAVIN_FOXP3_TARGETS_CLUSTER_P6
ZHOU_CELL_CYCLE_GENES_IN_IR_RESPONSE_24HR
ZHANG_TLX_TARGETS_60HR_DN
GNF2_RRM1
HALLMARK_G2M_CHECKPOINT
GO_CHROMOSOME_SEGREGATION
GSE39556_CD8A_DC_VS_NK_CELL_MOUSE_3H_POST_POLYIC_INJ_UP
GO_KINETOCHORE
GSE36476_CTRL_VS_TSST_ACT_72H_MEMORY_CD4_TCELL_YOUNG_DN
GRAHAM_NORMAL_QUIESCENT_VS_NORMAL_DIVIDING_DN
GO_SISTER_CHROMATID_SEGREGATION
GO_CHROMOSOME_CENTROMERIC_REGION
GNF2_PCNA
GSE14415_TCONV_VS_FOXP3_KO_INDUCED_TREG_DN
MORI_IMMATURE_B_LYMPHOCYTE_DN
CROONQUIST_IL6_DEPRIVATION_DN
GNF2_CCNA2
GO_NUCLEAR_CHROMOSOME_SEGREGATION
GSE13547_2H_VS_12_H_ANTI_IGM_STIM_BCELL_DN
GO_SISTER_CHROMATID_COHESION
GNF2_CENPE
GNF2_CDC20
GSE36476_CTRL_VS_TSST_ACT_40H_MEMORY_CD4_TCELL_YOUNG_DN
GNF2_SMC4L1
GO_CONDENSED_CHROMOSOME_CENTROMERIC_REGION
BURTON_ADIPOGENESIS_3
GNF2_CCNB2
SARRIO_EPITHELIAL_MESENCHYMAL_TRANSITION_UP
REACTOME_MITOTIC_PROMETAPHASE
WHITEFORD_PEDIATRIC_CANCER_MARKERS
LEE_EARLY_T_LYMPHOCYTE_UP
GSE21063_WT_VS_NFATC1_KO_8H_ANTI_IGM_STIM_BCELL_UP
GSE27241_WT_VS_RORGT_KO_TH17_POLARIZED_CD4_TCELL_UP
ISHIDA_E2F_TARGETS
VECCHI_GASTRIC_CANCER_EARLY_UP
GSE24634_TEFF_VS_TCONV_DAY7_IN_CULTURE_UP
GNF2_HMMR
HOFFMANN_LARGE_TO_SMALL_PRE_BII_LYMPHOCYTE_UP
GOLDRATH_ANTIGEN_RESPONSE
GSE5679_CTRL_VS_PPARG_LIGAND_ROSIGLITAZONE_TREATED_DC_UP
GNF2_CDC2
HORIUCHI_WTAP_TARGETS_DN
GO_CONDENSED_CHROMOSOME
GSE2405_S_AUREUS_VS_UNTREATED_NEUTROPHIL_DN
MARKEY_RB1_ACUTE_LOF_UP
GO_MITOTIC_NUCLEAR_DIVISION
GSE45365_HEALTHY_VS_MCMV_INFECTION_CD11B_DC_DN
GNF2_CENPF
ZHANG_TLX_TARGETS_36HR_DN
REACTOME_MITOTIC_M_M_G1_PHASES
ZHANG_TLX_TARGETS_DN
REACTOME_DNA_REPLICATION
SHEDDEN_LUNG_CANCER_POOR_SURVIVAL_A6
GSE33292_WT_VS_TCF1_KO_DN3_THYMOCYTE_DN
HALLMARK_E2F_TARGETS
ZHENG_GLIOBLASTOMA_PLASTICITY_UP
KANG_DOXORUBICIN_RESISTANCE_UP
GOLDRATH_EFF_VS_MEMORY_CD8_TCELL_UP
GSE10239_NAIVE_VS_DAY4.5_EFF_CD8_TCELL_DN
GNF2_CKS2
GSE35543_IN_VITRO_ITREG_VS_CONVERTED_EX_ITREG_UP
FUJII_YBX1_TARGETS_DN
WINNEPENNINCKX_MELANOMA_METASTASIS_UP
MORI_LARGE_PRE_BII_LYMPHOCYTE_UP
AFFAR_YY1_TARGETS_DN
FURUKAWA_DUSP6_TARGETS_PCI35_DN
GOLDRATH_NAIVE_VS_EFF_CD8_TCELL_DN
ODONNELL_TARGETS_OF_MYC_AND_TFRC_DN
REACTOME_CELL_CYCLE_MITOTIC
GSE24634_TEFF_VS_TCONV_DAY10_IN_CULTURE_UP
MISSIAGLIA_REGULATED_BY_METHYLATION_DN
REACTOME_CELL_CYCLE
GNF2_RRM2
ZHAN_MULTIPLE_MYELOMA_PR_UP
GSE24634_TREG_VS_TCONV_POST_DAY7_IL4_CONVERSION_UP
GSE36476_CTRL_VS_TSST_ACT_72H_MEMORY_CD4_TCELL_OLD_DN
FERREIRA_EWINGS_SARCOMA_UNSTABLE_VS_STABLE_UP
GSE13547_2H_VS_12_H_ANTI_IGM_STIM_BCELL_UP
GSE40274_FOXP3_VS_FOXP3_AND_EOS_TRANSDUCED_ACTIVATED_CD4_TCELL_DN
LE_EGR2_TARGETS_UP
GSE25088_WT_VS_STAT6_KO_MACROPHAGE_IL4_STIM_DN
GSE10239_NAIVE_VS_KLRG1HIGH_EFF_CD8_TCELL_DN
SHEPARD_CRUSH_AND_BURN_MUTANT_DN
RPS14_DN.V1_DN
GSE18893_TCONV_VS_TREG_24H_TNF_STIM_UP
GO_CHROMOSOMAL_REGION
CROONQUIST_NRAS_SIGNALING_DN
GO_ORGANELLE_FISSION
GNF2_BUB1
GNF2_BUB1B
GNF2_ESPL1
GSE23568_CTRL_VS_ID3_TRANSDUCED_CD8_TCELL_DN
GSE36476_CTRL_VS_TSST_ACT_40H_MEMORY_CD4_TCELL_OLD_DN
BENPORATH_CYCLING_GENES
GSE29614_CTRL_VS_DAY7_TIV_FLU_VACCINE_PBMC_DN
WHITFIELD_CELL_CYCLE_G2_M
WHITFIELD_CELL_CYCLE_LITERATURE
AMUNDSON_GAMMA_RADIATION_RESPONSE
GSE7764_IL15_TREATED_VS_CTRL_NK_CELL_24H_UP
GNF2_MCM4
ZHOU_CELL_CYCLE_GENES_IN_IR_RESPONSE_6HR
NUYTTEN_EZH2_TARGETS_DN
GO_SPINDLE
GO_ATP_DEPENDENT_CHROMATIN_REMODELING
GSE37532_WT_VS_PPARG_KO_VISCERAL_ADIPOSE_TISSUE_TREG_UP
GNF2_CKS1B
GSE28726_NAIVE_CD4_TCELL_VS_NAIVE_VA24NEG_NKTCELL_UP
GNF2_SMC2L1
CHICAS_RB1_TARGETS_GROWING
GSE2405_HEAT_KILLED_LYSATE_VS_LIVE_A_PHAGOCYTOPHILUM_STIM_NEUTROPHIL_9H_UP
PUJANA_XPRSS_INT_NETWORK
GO_CENTROMERE_COMPLEX_ASSEMBLY
GSE22313_HEALTHY_VS_SLE_MOUSE_CD4_TCELL_DN
GSE28726_NAIVE_VS_ACTIVATED_CD4_TCELL_DN
GSE40274_CTRL_VS_FOXP3_TRANSDUCED_ACTIVATED_CD4_TCELL_UP
GSE5679_CTRL_VS_RARA_AGONIST_AM580_TREATED_DC_UP
GSE25088_WT_VS_STAT6_KO_MACROPHAGE_DN
WHITFIELD_CELL_CYCLE_G2
CHEMNITZ_RESPONSE_TO_PROSTAGLANDIN_E2_UP
NAKAYAMA_SOFT_TISSUE_TUMORS_PCA2_UP
GSE21670_UNTREATED_VS_TGFB_IL6_TREATED_CD4_TCELL_UP
GSE11386_NAIVE_VS_MEMORY_BCELL_UP
FOURNIER_ACINAR_DEVELOPMENT_LATE_2
GNF2_FEN1
GO_SPINDLE_POLE
GO_CELL_DIVISION
GSE40274_CTRL_VS_EOS_TRANSDUCED_ACTIVATED_CD4_TCELL_UP
BLUM_RESPONSE_TO_SALIRASIB_DN
GNF2_RFC4
YU_MYC_TARGETS_UP
PID_PLK1_PATHWAY
GSE39110_UNTREATED_VS_IL2_TREATED_CD8_TCELL_DAY3_POST_IMMUNIZATION_DN
CROONQUIST_NRAS_VS_STROMAL_STIMULATION_DN
GSE7852_LN_VS_THYMUS_TCONV_DN
GSE45365_WT_VS_IFNAR_KO_CD11B_DC_MCMV_INFECTION_DN
GSE45365_WT_VS_IFNAR_KO_BCELL_DN
MOLENAAR_TARGETS_OF_CCND1_AND_CDK4_DN
GSE24634_IL4_VS_CTRL_TREATED_NAIVE_CD4_TCELL_DAY7_UP
GO_DNA_REPLICATION_INDEPENDENT_NUCLEOSOME_ORGANIZATION
GSE12392_CD8A_POS_VS_NEG_SPLEEN_DC_DN
GSE22601_DOUBLE_POSITIVE_VS_CD4_SINGLE_POSITIVE_THYMOCYTE_DN
GSE26156_DOUBLE_POSITIVE_VS_CD4_SINGLE_POSITIVE_THYMOCYTE_DN
GSE32901_NAIVE_VS_TH17_NEG_CD4_TCELL_UP
GNF2_H2AFX
YANG_BCL3_TARGETS_UP
PUJANA_BRCA2_PCC_NETWORK
LINDGREN_BLADDER_CANCER_CLUSTER_1_DN
GO_HISTONE_EXCHANGE
GSE15930_NAIVE_VS_72H_IN_VITRO_STIM_TRICHOSTATINA_CD8_TCELL_DN
GSE10239_NAIVE_VS_KLRG1INT_EFF_CD8_TCELL_DN
PUJANA_BRCA_CENTERED_NETWORK
GSE40666_WT_VS_STAT1_KO_CD8_TCELL_WITH_IFNA_STIM_90MIN_DN
BERENJENO_TRANSFORMED_BY_RHOA_UP
GSE20366_EX_VIVO_VS_HOMEOSTATIC_CONVERSION_TREG_DN
GNF2_TTK
WU_APOPTOSIS_BY_CDKN1A_VIA_TP53
BENPORATH_PROLIFERATION
GSE15930_NAIVE_VS_24H_IN_VITRO_STIM_CD8_TCELL_DN
SENGUPTA_NASOPHARYNGEAL_CARCINOMA_UP
GSE14350_TREG_VS_TEFF_IN_IL2RB_KO_DN
RUIZ_TNC_TARGETS_DN
GO_MITOTIC_CELL_CYCLE
GO_DNA_PACKAGING
GO_REGULATION_OF_SISTER_CHROMATID_SEGREGATION
MORF_BUB1B
LINDGREN_BLADDER_CANCER_CLUSTER_3_UP
GSE45365_HEALTHY_VS_MCMV_INFECTION_CD11B_DC_IFNAR_KO_DN
GO_DNA_REPLICATION_INDEPENDENT_NUCLEOSOME_ASSEMBLY
GSE17974_0H_VS_24H_IN_VITRO_ACT_CD4_TCELL_DN
REACTOME_CHROMOSOME_MAINTENANCE
PUJANA_BREAST_CANCER_WITH_BRCA1_MUTATED_UP
GO_REGULATION_OF_CHROMOSOME_SEGREGATION
GSE5589_WT_VS_IL10_KO_LPS_STIM_MACROPHAGE_45MIN_UP
GREENBAUM_E2A_TARGETS_UP
GSE32164_RESTING_DIFFERENTIATED_VS_ALTERNATIVELY_ACT_M2_MACROPHAGE_UP
REACTOME_G2_M_CHECKPOINTS
WILCOX_RESPONSE_TO_PROGESTERONE_UP
GSE43863_TH1_VS_LY6C_LOW_CXCR5NEG_EFFECTOR_CD4_TCELL_UP
MODULE_57
LI_WILMS_TUMOR_VS_FETAL_KIDNEY_1_DN
GSE12845_IGD_POS_BLOOD_VS_PRE_GC_TONSIL_BCELL_DN
MORI_PRE_BI_LYMPHOCYTE_UP
REACTOME_E2F_MEDIATED_REGULATION_OF_DNA_REPLICATION
KAMMINGA_EZH2_TARGETS
GSE24671_BAKIMULC_VS_SENDAI_VIRUS_INFECTED_MOUSE_SPLENOCYTES_UP
GSE9650_EFFECTOR_VS_MEMORY_CD8_TCELL_UP
KAECH_DAY8_EFF_VS_MEMORY_CD8_TCELL_UP
KAUFFMANN_MELANOMA_RELAPSE_UP
GSE24574_BCL6_LOW_TFH_VS_TCONV_CD4_TCELL_DN
REN_BOUND_BY_E2F
GSE21063_CTRL_VS_ANTI_IGM_STIM_BCELL_NFATC1_KO_8H_DN
FARMER_BREAST_CANCER_CLUSTER_2
GSE29614_CTRL_VS_TIV_FLU_VACCINE_PBMC_2007_DN
GO_DNA_REPLICATION
GARGALOVIC_RESPONSE_TO_OXIDIZED_PHOSPHOLIPIDS_TURQUOISE_DN
GSE15930_NAIVE_VS_24H_IN_VITRO_STIM_IL12_CD8_TCELL_DN
SHEPARD_BMYB_TARGETS
GSE14415_INDUCED_TREG_VS_FAILED_INDUCED_TREG_UP
GSE7568_IL4_VS_IL4_AND_DEXAMETHASONE_TREATED_MACROPHAGE_UP
SHEPARD_BMYB_MORPHOLINO_DN
PID_FOXM1_PATHWAY
GSE13547_2H_VS_12_H_ANTI_IGM_STIM_ZFX_KO_BCELL_DN
GO_DNA_CONFORMATION_CHANGE
RHODES_UNDIFFERENTIATED_CANCER
GSE24574_BCL6_HIGH_VS_LOW_TFH_CD4_TCELL_DN
RB_P107_DN.V1_UP
VANTVEER_BREAST_CANCER_METASTASIS_DN
GSE17301_CTRL_VS_48H_ACD3_ACD28_IFNA2_STIM_CD8_TCELL_DN
GO_NEGATIVE_REGULATION_OF_CELL_DIVISION
GO_SPINDLE_MIDZONE
WANG_RESPONSE_TO_GSK3_INHIBITOR_SB216763_DN
GSE25085_FETAL_LIVER_VS_ADULT_BM_SP4_THYMIC_IMPLANT_DN
GSE2405_0H_VS_12H_A_PHAGOCYTOPHILUM_STIM_NEUTROPHIL_DN
GSE15930_NAIVE_VS_24H_IN_VITRO_STIM_INFAB_CD8_TCELL_DN
PID_ATR_PATHWAY
GSE33162_UNTREATED_VS_4H_LPS_STIM_HDAC3_KO_MACROPHAGE_DN
GAL_LEUKEMIC_STEM_CELL_DN
GSE39110_DAY3_VS_DAY6_POST_IMMUNIZATION_CD8_TCELL_WITH_IL2_TREATMENT_UP
GSE33424_CD161_HIGH_VS_NEG_CD8_TCELL_DN
MANALO_HYPOXIA_DN
GSE15930_NAIVE_VS_72H_IN_VITRO_STIM_IFNAB_CD8_TCELL_DN
MITSIADES_RESPONSE_TO_APLIDIN_DN
GSE3982_NKCELL_VS_TH2_DN
GSE3982_DC_VS_MAC_DN
MODULE_158
FRASOR_RESPONSE_TO_SERM_OR_FULVESTRANT_DN
TOYOTA_TARGETS_OF_MIR34B_AND_MIR34C
WONG_EMBRYONIC_STEM_CELL_CORE
GO_CHROMATIN_ASSEMBLY_OR_DISASSEMBLY
GSE15930_NAIVE_VS_72H_IN_VITRO_STIM_CD8_TCELL_DN
MODULE_252
GSE21063_CTRL_VS_ANTI_IGM_STIM_BCELL_16H_UP
GO_REGULATION_OF_CELL_DIVISION
GSE19941_UNSTIM_VS_LPS_AND_IL10_STIM_IL10_KO_MACROPHAGE_DN
GO_MITOTIC_SISTER_CHROMATID_SEGREGATION
GSE19941_LPS_VS_LPS_AND_IL10_STIM_IL10_KO_MACROPHAGE_UP
MODULE_125
GSE29614_DAY3_VS_DAY7_TIV_FLU_VACCINE_PBMC_DN
GSE30962_ACUTE_VS_CHRONIC_LCMV_SECONDARY_INF_CD8_TCELL_DN
GSE45365_WT_VS_IFNAR_KO_BCELL_MCMV_INFECTION_DN
MODULE_397
GNF2_RFC3
FEVR_CTNNB1_TARGETS_DN
REACTOME_MITOTIC_G2_G2_M_PHASES
PRC2_EZH2_UP.V1_UP
GO_CONDENSED_NUCLEAR_CHROMOSOME
GSE25146_UNSTIM_VS_HELIOBACTER_PYLORI_LPS_STIM_AGS_CELL_UP
REACTOME_ACTIVATION_OF_THE_PRE_REPLICATIVE_COMPLEX
CSR_LATE_UP.V1_UP
GO_CYTOSKELETON_DEPENDENT_CYTOKINESIS
GCNP_SHH_UP_LATE.V1_UP
GSE21670_UNTREATED_VS_TGFB_IL6_TREATED_STAT3_KO_CD4_TCELL_UP
GSE16451_CTRL_VS_WEST_EQUINE_ENC_VIRUS_IMMATURE_NEURON_CELL_LINE_DN
GSE20727_DNFB_ALLERGEN_VS_ROS_INH_AND_DNFB_ALLERGEN_TREATED_DC_DN
GSE17301_ACD3_ACD28_VS_ACD3_ACD28_AND_IFNA5_STIM_CD8_TCELL_UP
WEST_ADRENOCORTICAL_TUMOR_UP
GO_MITOTIC_SPINDLE
GSE14699_DELETIONAL_TOLERANCE_VS_ACTIVATED_CD8_TCELL_DN
CONCANNON_APOPTOSIS_BY_EPOXOMICIN_DN
KAECH_DAY8_EFF_VS_DAY15_EFF_CD8_TCELL_UP
GSE39556_UNTREATED_VS_3H_POLYIC_INJ_MOUSE_NK_CELL_UP
GSE5589_IL6_KO_VS_IL10_KO_LPS_AND_IL6_STIM_MACROPHAGE_45MIN_UP
GO_POSITIVE_REGULATION_OF_CELL_DIVISION
BIDUS_METASTASIS_UP
KEGG_CELL_CYCLE
GSE12366_GC_VS_NAIVE_BCELL_UP
MODULE_303
MODULE_244
GO_CHROMOSOME_ORGANIZATION
MORF_BUB1
TARTE_PLASMA_CELL_VS_PLASMABLAST_DN
GO_DNA_REPLICATION_INITIATION
GO_CELL_CYCLE_CHECKPOINT
GSE18203_CTRL_VS_INTRATUMORAL_CPG_INJ_MC38_TUMOR_DN
GSE1460_INTRATHYMIC_T_PROGENITOR_VS_NAIVE_CD4_TCELL_ADULT_BLOOD_UP
MODULE_198
ALCALAY_AML_BY_NPM1_LOCALIZATION_DN
PUJANA_BREAST_CANCER_LIT_INT_NETWORK
SCIBETTA_KDM5B_TARGETS_DN
GO_REGULATION_OF_NUCLEAR_DIVISION
GO_CHROMOSOME
GSE3982_NKCELL_VS_TH1_DN
GSE32164_ALTERNATIVELY_ACT_M2_VS_CMYC_INHIBITED_MACROPHAGE_DN
CASORELLI_ACUTE_PROMYELOCYTIC_LEUKEMIA_DN
GO_PROTEIN_DNA_COMPLEX_SUBUNIT_ORGANIZATION
GSE22886_UNSTIM_VS_IL15_STIM_NKCELL_DN
GRAHAM_CML_QUIESCENT_VS_NORMAL_QUIESCENT_UP
GSE23502_WT_VS_HDC_KO_MYELOID_DERIVED_SUPPRESSOR_CELL_COLON_TUMOR_UP
GO_DNA_SYNTHESIS_INVOLVED_IN_DNA_REPAIR
REACTOME_ACTIVATION_OF_ATR_IN_RESPONSE_TO_REPLICATION_STRESS
PID_AURORA_B_PATHWAY
GO_NEGATIVE_REGULATION_OF_CELL_CYCLE_PROCESS
RODRIGUES_THYROID_CARCINOMA_POORLY_DIFFERENTIATED_UP
MODULE_126
GEORGES_CELL_CYCLE_MIR192_TARGETS
GSE21670_IL6_VS_TGFB_AND_IL6_TREATED_STAT3_KO_CD4_TCELL_UP
GO_CELL_CYCLE_G1_S_PHASE_TRANSITION
REACTOME_G1_S_TRANSITION
GSE5542_IFNA_VS_IFNA_AND_IFNG_TREATED_EPITHELIAL_CELLS_24H_DN
MODULE_403
GSE17186_NAIVE_VS_CD21LOW_TRANSITIONAL_BCELL_CORD_BLOOD_DN
LY_AGING_OLD_DN
GSE13547_WT_VS_ZFX_KO_BCELL_ANTI_IGM_STIM_2H_UP
GSE5503_LIVER_DC_VS_MLN_DC_ACTIVATED_ALLOGENIC_TCELL_UP
KAUFFMANN_DNA_REPLICATION_GENES
GSE17974_CTRL_VS_ACT_IL4_AND_ANTI_IL12_24H_CD4_TCELL_DN
GSE43863_TH1_VS_LY6C_INT_CXCR5POS_EFFECTOR_CD4_TCELL_UP
GO_G1_S_TRANSITION_OF_MITOTIC_CELL_CYCLE
GO_CELL_CYCLE_PHASE_TRANSITION
GSE30962_ACUTE_VS_CHRONIC_LCMV_PRIMARY_INF_CD8_TCELL_DN
GO_REGULATION_OF_DNA_DEPENDENT_DNA_REPLICATION
GO_REGULATION_OF_TRANSCRIPTION_INVOLVED_IN_G1_S_TRANSITION_OF_MITOTIC_CELL_CYCLE
GO_MICROTUBULE_ORGANIZING_CENTER_ORGANIZATION
GO_TELOMERE_MAINTENANCE_VIA_RECOMBINATION
GO_SPINDLE_MICROTUBULE
PETROVA_ENDOTHELIUM_LYMPHATIC_VS_BLOOD_UP
GSE10240_CTRL_VS_IL17_AND_IL22_STIM_PRIMARY_BRONCHIAL_EPITHELIAL_CELLS_UP
MODULE_485
GO_DNA_DEPENDENT_DNA_REPLICATION
BURTON_ADIPOGENESIS_PEAK_AT_24HR
GO_CHROMATIN_REMODELING
NAKAMURA_CANCER_MICROENVIRONMENT_DN
GSE2770_UNTREATED_VS_IL4_TREATED_ACT_CD4_TCELL_48H_DN
GO_REGULATION_OF_DNA_REPLICATION
GSE40068_BCL6_POS_VS_NEG_CXCR5_POS_TFH_UP
GSE24634_TREG_VS_TCONV_POST_DAY10_IL4_CONVERSION_UP
GO_CYTOKINESIS
GO_MIDBODY
GSE37532_TREG_VS_TCONV_PPARG_KO_CD4_TCELL_FROM_LN_UP
CAIRO_HEPATOBLASTOMA_CLASSES_UP
GSE21546_UNSTIM_VS_ANTI_CD3_STIM_DP_THYMOCYTES_DN
GSE17186_NAIVE_VS_CD21HIGH_TRANSITIONAL_BCELL_DN
GSE41867_NAIVE_VS_EFFECTOR_CD8_TCELL_UP
RIGGI_EWING_SARCOMA_PROGENITOR_DN
GSE5589_WT_VS_IL6_KO_LPS_AND_IL10_STIM_MACROPHAGE_45MIN_UP
WHITFIELD_CELL_CYCLE_S
REACTOME_MITOTIC_G1_G1_S_PHASES
GSE12963_UNINF_VS_ENV_AND_NEF_DEFICIENT_HIV1_INF_CD4_TCELL_DN
GSE7218_IGM_VS_IGG_SIGNAL_THGOUGH_ANTIGEN_BCELL_UP
GO_POSITIVE_REGULATION_OF_CELL_CYCLE_PROCESS
REACTOME_CELL_CYCLE_CHECKPOINTS
GSE5542_IFNG_VS_IFNA_TREATED_EPITHELIAL_CELLS_6H_UP
GSE23568_ID3_KO_VS_WT_CD8_TCELL_UP
GO_NEGATIVE_REGULATION_OF_NUCLEAR_DIVISION
GSE13547_CTRL_VS_ANTI_IGM_STIM_ZFX_KO_BCELL_2H_UP
GSE37301_HEMATOPOIETIC_STEM_CELL_VS_CD4_TCELL_UP
GSE37532_WT_VS_PPARG_KO_LN_TCONV_DN
GO_REGULATION_OF_CYTOKINESIS
GSE19941_UNSTIM_VS_LPS_STIM_IL10_KO_NFKBP50_KO_MACROPHAGE_UP
GSE33424_CD161_HIGH_VS_INT_CD8_TCELL_DN
GSE12963_ENV_NEF_VS_ENV_NEF_AND_VPR_DEFICIENT_HIV1_INF_CD4_TCELL_DN
MODULE_124
GSE24634_NAIVE_CD4_TCELL_VS_DAY7_IL4_CONV_TREG_DN
GO_CHROMOSOME_LOCALIZATION
GSE7460_CTRL_VS_TGFB_TREATED_ACT_TREG_UP
HALLMARK_MITOTIC_SPINDLE
MORI_MATURE_B_LYMPHOCYTE_DN
GSE21546_ELK1_KO_VS_SAP1A_KO_AND_ELK1_KO_DP_THYMOCYTES_DN
GSE40274_CTRL_VS_FOXP3_AND_XBP1_TRANSDUCED_ACTIVATED_CD4_TCELL_UP
MODULE_337
POOLA_INVASIVE_BREAST_CANCER_UP
GSE10239_MEMORY_VS_KLRG1INT_EFF_CD8_TCELL_DN
GSE7509_UNSTIM_VS_IFNA_STIM_IMMATURE_DC_UP
GSE2585_CD80_HIGH_VS_LOW_AIRE_KO_MTEC_DN
PATIL_LIVER_CANCER
GSE28237_FOLLICULAR_VS_EARLY_GC_BCELL_DN
GSE26030_TH1_VS_TH17_RESTIMULATED_DAY15_POST_POLARIZATION_UP
SASAKI_ADULT_T_CELL_LEUKEMIA
GSE10273_LOW_IL7_VS_HIGH_IL7_AND_IRF4_IN_IRF4_8_NULL_PRE_BCELL_UP
GSE7460_CD8_TCELL_VS_TREG_ACT_DN
BENPORATH_ES_1
ZHANG_BREAST_CANCER_PROGENITORS_UP
GSE27786_LIN_NEG_VS_ERYTHROBLAST_DN
GSE10273_HIGH_IL7_VS_HIGH_IL7_AND_IRF4_IN_IRF4_8_NULL_PRE_BCELL_DN
GSE9509_LPS_VS_LPS_AND_IL10_STIM_IL10_KO_MACROPHAGE_20MIN_DN
PYEON_HPV_POSITIVE_TUMORS_UP
MODULE_98
GO_POSITIVE_REGULATION_OF_MITOTIC_CELL_CYCLE
GSE45365_WT_VS_IFNAR_KO_CD11B_DC_DN
GO_DNA_BIOSYNTHETIC_PROCESS
LEE_LIVER_CANCER_SURVIVAL_DN
GSE5142_HTERT_TRANSDUCED_VS_CTRL_CD8_TCELL_LATE_PASSAGE_CLONE_UP
GO_MEIOTIC_CELL_CYCLE_PROCESS
TANG_SENESCENCE_TP53_TARGETS_DN
RHEIN_ALL_GLUCOCORTICOID_THERAPY_DN
GO_MEIOTIC_CHROMOSOME_SEGREGATION
CHANG_CORE_SERUM_RESPONSE_UP
GO_DNA_INTEGRITY_CHECKPOINT
GO_MEMBRANE_DISASSEMBLY
GSE3039_B2_VS_B1_BCELL_DN
MUELLER_PLURINET
GSE24634_TEFF_VS_TCONV_DAY5_IN_CULTURE_UP
GO_NEGATIVE_REGULATION_OF_CYTOSKELETON_ORGANIZATION
GSE7768_OVA_ALONE_VS_OVA_WITH_MPL_IMMUNIZED_MOUSE_WHOLE_SPLEEN_6H_UP
PID_FANCONI_PATHWAY
GSE17974_0.5H_VS_72H_UNTREATED_IN_VITRO_CD4_TCELL_DN
GSE3982_EFF_MEMORY_CD4_TCELL_VS_TH2_DN
GSE23505_IL6_IL1_VS_IL6_IL1_IL23_TREATED_CD4_TCELL_UP
KEGG_DNA_REPLICATION
RODRIGUES_THYROID_CARCINOMA_ANAPLASTIC_UP
ZHAN_MULTIPLE_MYELOMA_SUBGROUPS
GO_PROTEIN_LOCALIZATION_TO_CHROMOSOME
NADERI_BREAST_CANCER_PROGNOSIS_UP
GO_NEGATIVE_REGULATION_OF_PROTEIN_COMPLEX_DISASSEMBLY
REACTOME_EXTENSION_OF_TELOMERES
REACTOME_S_PHASE
GSE8685_IL2_STARVED_VS_IL2_ACT_IL2_STARVED_CD4_TCELL_DN
GSE19888_CTRL_VS_A3R_INHIBITOR_TREATED_MAST_CELL_UP
GSE8921_UNSTIM_VS_TLR1_2_STIM_MONOCYTE_6H_DN
GSE24726_WT_VS_E2-2_KO_PDC_UP
GO_POSITIVE_REGULATION_OF_MITOTIC_NUCLEAR_DIVISION
GO_REPLICATION_FORK
GSE24634_TEFF_VS_TCONV_DAY3_IN_CULTURE_UP
GO_NUCLEAR_ENVELOPE_DISASSEMBLY
REACTOME_TELOMERE_MAINTENANCE
REACTOME_DNA_STRAND_ELONGATION
CHIARADONNA_NEOPLASTIC_TRANSFORMATION_KRAS_UP
GO_MITOTIC_RECOMBINATION
SGCGSSAAA_V$E2F1DP2_01
GO_REGULATION_OF_CHROMOSOME_ORGANIZATION
MODULE_438
LEE_LIVER_CANCER_MYC_E2F1_UP
BIOCARTA_G2_PATHWAY
GSE40274_FOXP3_VS_FOXP3_AND_SATB1_TRANSDUCED_ACTIVATED_CD4_TCELL_UP
REACTOME_SYNTHESIS_OF_DNA
GO_REGULATION_OF_MICROTUBULE_BASED_PROCESS
PUJANA_CHEK2_PCC_NETWORK
V$E2F_Q6
MORF_ESPL1
GSE17186_CD21LOW_VS_CD21HIGH_TRANSITIONAL_BCELL_UP
GSE19888_ADENOSINE_A3R_ACT_VS_A3R_ACT_WITH_A3R_INH_PRETREATMENT_IN_MAST_CELL_UP
V$E2F4DP1_01
GSE16450_IMMATURE_VS_MATURE_NEURON_CELL_LINE_DN
GSE32901_TH1_VS_TH17_NEG_CD4_TCELL_DN
GSE6259_FLT3L_INDUCED_DEC205_POS_DC_VS_BCELL_DN
GO_REGULATION_OF_CELL_CYCLE_G2_M_PHASE_TRANSITION
VEGF_A_UP.V1_DN
RAY_TUMORIGENESIS_BY_ERBB2_CDC25A_UP
KEGG_OOCYTE_MEIOSIS
GO_POSITIVE_REGULATION_OF_CHROMOSOME_SEGREGATION
GO_TELOMERE_ORGANIZATION
PID_E2F_PATHWAY
GSE25123_CTRL_VS_IL4_STIM_PPARG_KO_MACROPHAGE_UP
GSE369_SOCS3_KO_VS_IFNG_KO_LIVER_DN
GSE17186_CD21LOW_VS_CD21HIGH_TRANSITIONAL_BCELL_DN
GSE3920_UNTREATED_VS_IFNB_TREATED_ENDOTHELIAL_CELL_DN
GO_MITOTIC_CELL_CYCLE_CHECKPOINT
V$E2F1DP1RB_01
TURASHVILI_BREAST_DUCTAL_CARCINOMA_VS_LOBULAR_NORMAL_UP
GO_POSITIVE_REGULATION_OF_NUCLEAR_DIVISION
GSE27786_LIN_NEG_VS_BCELL_UP
GSE3982_CENT_MEMORY_CD4_TCELL_VS_TH1_DN
GARCIA_TARGETS_OF_FLI1_AND_DAX1_DN
GO_DNA_STRAND_ELONGATION_INVOLVED_IN_DNA_REPLICATION
MODULE_325
REACTOME_M_G1_TRANSITION
HAHTOLA_SEZARY_SYNDROM_UP
GO_DNA_DEPENDENT_ATPASE_ACTIVITY
V$E2F1_Q6
JOHNSTONE_PARVB_TARGETS_3_DN
SESTO_RESPONSE_TO_UV_C7
GO_NEGATIVE_REGULATION_OF_ORGANELLE_ORGANIZATION
GSE21063_3H_VS_16H_ANTI_IGM_STIM_NFATC1_KOBCELL_DN
GSE3982_DC_VS_MAC_LPS_STIM_DN
GO_NEGATIVE_REGULATION_OF_CELL_CYCLE_PHASE_TRANSITION
V$E2F_03
V$E2F_Q4
GO_STRAND_DISPLACEMENT
GO_METAPHASE_PLATE_CONGRESSION
GSE19941_IL10_KO_VS_IL10_KO_AND_NFKBP50_KO_LPS_AND_IL10_STIM_MACROPHAGE_DN
GSE9878_CTRL_VS_EBF_TRANSDUCED_PAX5_KO_PRO_BCELL_DN
GO_MICROTUBULE
GSE22886_UNSTIM_VS_IL2_STIM_NKCELL_DN
GO_NUCLEAR_ENVELOPE_ORGANIZATION
DELPUECH_FOXO3_TARGETS_DN
KIM_WT1_TARGETS_DN
SMIRNOV_RESPONSE_TO_IR_6HR_DN
V$E2F_Q3_01
OXFORD_RALA_OR_RALB_TARGETS_UP
REACTOME_REGULATION_OF_MITOTIC_CELL_CYCLE
GO_POSTREPLICATION_REPAIR
GO_DNA_STRAND_ELONGATION
GSE17301_CTRL_VS_48H_ACD3_ACD28_IFNA5_STIM_CD8_TCELL_DN
GSE17301_ACD3_ACD28_VS_ACD3_ACD28_AND_IFNA2_STIM_CD8_TCELL_UP
GSE10240_CTRL_VS_IL17_AND_IL22_STIM_PRIMARY_BRONCHIAL_EPITHELIAL_CELLS_DN
GO_REGULATION_OF_DNA_METABOLIC_PROCESS
CUI_TCF21_TARGETS_2_UP
GO_POSITIVE_REGULATION_OF_DNA_REPLICATION
GSE3982_BCELL_VS_TH2_DN
GSE17974_CTRL_VS_ACT_IL4_AND_ANTI_IL12_48H_CD4_TCELL_DN
GSE14415_ACT_VS_CTRL_NATURAL_TREG_UP
GSE22886_NAIVE_CD4_TCELL_VS_12H_ACT_TH1_DN
GSE7218_UNSTIM_VS_ANTIGEN_STIM_THROUGH_IGG_BCELL_UP
GO_CENTROSOME_CYCLE
GSE21670_IL6_VS_TGFB_AND_IL6_TREATED_CD4_TCELL_DN
GNF2_PA2G4
GSE10239_MEMORY_VS_KLRG1HIGH_EFF_CD8_TCELL_DN
GSE23505_UNTREATED_VS_4DAY_IL6_IL1_TREATED_CD4_TCELL_UP
SHETH_LIVER_CANCER_VS_TXNIP_LOSS_PAM5
GSE2405_0H_VS_24H_A_PHAGOCYTOPHILUM_STIM_NEUTROPHIL_DN
V$E2F_Q6_01
GO_MICROTUBULE_CYTOSKELETON
MODULE_308
GSE45365_WT_VS_IFNAR_KO_BCELL_MCMV_INFECTION_UP
GO_REGULATION_OF_MICROTUBULE_POLYMERIZATION_OR_DEPOLYMERIZATION
GSE31082_CD4_VS_CD8_SP_THYMOCYTE_DN
GSE15930_NAIVE_VS_72H_IN_VITRO_STIM_IL12_CD8_TCELL_DN
GSE26351_WNT_VS_BMP_PATHWAY_STIM_HEMATOPOIETIC_PROGENITORS_UP
GO_DNA_HELICASE_ACTIVITY
V$E2F1_Q4_01
GO_MICROTUBULE_CYTOSKELETON_ORGANIZATION
SERVITJA_LIVER_HNF1A_TARGETS_UP
V$E2F1DP1_01
GO_POSITIVE_REGULATION_OF_CELL_CYCLE_PHASE_TRANSITION
GO_DNA_RECOMBINATION
MODULE_197
GSE17721_LPS_VS_CPG_24H_BMDC_DN
GSE33162_UNTREATED_VS_4H_LPS_STIM_HDAC3_KO_MACROPHAGE_UP
VERNELL_RETINOBLASTOMA_PATHWAY_UP
GSE25085_FETAL_LIVER_VS_FETAL_BM_SP4_THYMIC_IMPLANT_UP
BOYAULT_LIVER_CANCER_SUBCLASS_G23_UP
GSE18893_TCONV_VS_TREG_24H_CULTURE_DN
REACTOME_RECRUITMENT_OF_MITOTIC_CENTROSOME_PROTEINS_AND_COMPLEXES
GSE14415_ACT_TCONV_VS_ACT_NATURAL_TREG_DN
GSE10273_HIGH_IL7_VS_HIGH_IL7_AND_IRF4_IN_IRF4_8_NULL_PRE_BCELL_UP
GSE6259_33D1_POS_DC_VS_CD4_TCELL_UP
V$E2F_Q3
KAUFFMANN_DNA_REPAIR_GENES
GSE9650_NAIVE_VS_EFF_CD8_TCELL_DN
SLEBOS_HEAD_AND_NECK_CANCER_WITH_HPV_UP
BHATI_G2M_ARREST_BY_2METHOXYESTRADIOL_UP
GSE27786_ERYTHROBLAST_VS_MONO_MAC_UP
V$E2F1DP2_01
GSE17812_WT_VS_THPOK_KO_MEMORY_CD8_TCELL_DN
V$E2F_02
GSE20715_0H_VS_48H_OZONE_LUNG_DN
GSE3982_CENT_MEMORY_CD4_TCELL_VS_TH2_DN
GSE31082_DP_VS_CD8_SP_THYMOCYTE_UP
GO_MEIOTIC_CELL_CYCLE
GO_POSITIVE_REGULATION_OF_CELL_CYCLE
V$E2F1_Q3
GSE22432_CDC_VS_COMMON_DC_PROGENITOR_DN
GSE36095_WT_VS_HDAC9_KO_TREG_UP
GSE12366_GC_VS_MEMORY_BCELL_UP
GSE10239_KLRG1INT_VS_KLRG1HIGH_EFF_CD8_TCELL_DN
V$E2F4DP2_01
GO_POSITIVE_REGULATION_OF_HISTONE_METHYLATION
NAKAMURA_TUMOR_ZONE_PERIPHERAL_VS_CENTRAL_UP
GSE1460_DP_THYMOCYTE_VS_NAIVE_CD4_TCELL_ADULT_BLOOD_UP
GEORGES_TARGETS_OF_MIR192_AND_MIR215
GSE3039_CD4_TCELL_VS_NKT_CELL_DN
GO_NEGATIVE_REGULATION_OF_CELLULAR_PROTEIN_CATABOLIC_PROCESS
GSE41867_DAY8_VS_DAY15_LCMV_CLONE13_EFFECTOR_CD8_TCELL_DN
GO_CYTOSKELETAL_PART
CHIANG_LIVER_CANCER_SUBCLASS_UNANNOTATED_DN
CHIARADONNA_NEOPLASTIC_TRANSFORMATION_KRAS_CDC25_UP
GO_REGULATION_OF_CELL_CYCLE_PROCESS
WANG_CISPLATIN_RESPONSE_AND_XPC_UP
GO_NUCLEAR_CHROMOSOME
GO_ATP_DEPENDENT_DNA_HELICASE_ACTIVITY
GSE32986_UNSTIM_VS_GMCSF_AND_CURDLAN_HIGHDOSE_STIM_DC_UP
MODULE_312
GO_SPINDLE_ASSEMBLY
VANTVEER_BREAST_CANCER_ESR1_DN
GSE15330_HSC_VS_LYMPHOID_PRIMED_MULTIPOTENT_PROGENITOR_DN
GSE27786_LIN_NEG_VS_CD8_TCELL_UP
MORF_RRM1
GSE37416_CTRL_VS_0H_F_TULARENSIS_LVS_NEUTROPHIL_UP
GO_POSITIVE_REGULATION_OF_DNA_METABOLIC_PROCESS
PAL_PRMT5_TARGETS_UP
BOYAULT_LIVER_CANCER_SUBCLASS_G3_UP
GSE2770_UNTREATED_VS_TGFB_AND_IL12_TREATED_ACT_CD4_TCELL_2H_DN
GSE5503_PLN_DC_VS_SPLEEN_DC_ACTIVATED_ALLOGENIC_TCELL_UP
MODULE_254
GSE9239_CTRL_VS_TNF_INHIBITOR_TREATED_DC_DN
GO_CENTROSOME
SMID_BREAST_CANCER_BASAL_UP
GSE15930_NAIVE_VS_48H_IN_VITRO_STIM_IL12_CD8_TCELL_DN
GSE37532_VISCERAL_ADIPOSE_TISSUE_VS_LN_DERIVED_TCONV_CD4_TCELL_UP
GSE16451_IMMATURE_VS_MATURE_NEURON_CELL_LINE_WEST_EQUINE_ENC_VIRUS_UP
MORF_CCNF
GSE411_WT_VS_SOCS3_KO_MACROPHAGE_UP
KOKKINAKIS_METHIONINE_DEPRIVATION_96HR_DN
THILLAINADESAN_ZNF217_TARGETS_UP
GSE17301_IFNA2_VS_IFNA5_STIM_ACD3_ACD28_ACT_CD8_TCELL_DN
GSE2770_IL12_AND_TGFB_VS_IL4_TREATED_ACT_CD4_TCELL_6H_UP
BOHN_PRIMARY_IMMUNODEFICIENCY_SYNDROM_UP
GSE36888_STAT5_AB_KNOCKIN_VS_WT_TCELL_IL2_TREATED_6H_DN
GNF2_MCM5
REACTOME_G0_AND_EARLY_G1
RHODES_CANCER_META_SIGNATURE
KUNINGER_IGF1_VS_PDGFB_TARGETS_DN
TIEN_INTESTINE_PROBIOTICS_24HR_UP
SHETH_LIVER_CANCER_VS_TXNIP_LOSS_PAM3
CHR2Q33
GO_CELL_CYCLE_G2_M_PHASE_TRANSITION
GO_MICROTUBULE_ASSOCIATED_COMPLEX
GSE11961_UNSTIM_VS_ANTI_IGM_AND_CD40_STIM_6H_FOLLICULAR_BCELL_UP
LEE_TARGETS_OF_PTCH1_AND_SUFU_UP
GSE33425_CD8_ALPHAALPHA_VS_ALPHABETA_CD161_HIGH_TCELL_DN
GSE32986_GMCSF_VS_GMCSF_AND_CURDLAN_LOWDOSE_STIM_DC_UP
GSE21063_WT_VS_NFATC1_KO_BCELL_DN
KAECH_NAIVE_VS_DAY8_EFF_CD8_TCELL_DN
GSE17721_CTRL_VS_CPG_24H_BMDC_UP
GSE22601_DOUBLE_POSITIVE_VS_CD8_SINGLE_POSITIVE_THYMOCYTE_DN
GO_POSITIVE_REGULATION_OF_CHROMOSOME_ORGANIZATION
GSE12963_UNINF_VS_ENV_AND_NEF_AND_VPR_DEFICIENT_HIV1_INF_CD4_TCELL_DN
PEDERSEN_METASTASIS_BY_ERBB2_ISOFORM_7
V$E2F_Q4_01
SHIPP_DLBCL_VS_FOLLICULAR_LYMPHOMA_UP
GSE13547_WT_VS_ZFX_KO_BCELL_DN
GSE9037_WT_VS_IRAK4_KO_BMDM_DN
GSE411_WT_VS_SOCS3_KO_MACROPHAGE_IL6_STIM_100MIN_UP
GSE27786_ERYTHROBLAST_VS_NEUTROPHIL_UP
GO_REGULATION_OF_PROTEIN_COMPLEX_DISASSEMBLY
GO_ANAPHASE_PROMOTING_COMPLEX
GO_POSITIVE_REGULATION_OF_FIBROBLAST_PROLIFERATION
GO_NEGATIVE_REGULATION_OF_MITOTIC_CELL_CYCLE
KEGG_PROGESTERONE_MEDIATED_OOCYTE_MATURATION
GO_TRANSLESION_SYNTHESIS
GO_POSITIVE_REGULATION_OF_CHROMATIN_MODIFICATION
PYEON_CANCER_HEAD_AND_NECK_VS_CERVICAL_UP
PEART_HDAC_PROLIFERATION_CLUSTER_DN
SU_TESTIS
LABBE_WNT3A_TARGETS_UP
GSE13306_RA_VS_UNTREATED_TREG_DN
GO_MICROTUBULE_ORGANIZING_CENTER
GSE27786_NEUTROPHIL_VS_MONO_MAC_DN
GO_REGULATION_OF_HISTONE_METHYLATION
GO_NUCLEUS_ORGANIZATION
GO_REGULATION_OF_CELL_CYCLE_PHASE_TRANSITION
GO_SUPRAMOLECULAR_FIBER
GO_DNA_REPAIR
GSE36826_WT_VS_IL1R_KO_SKIN_STAPH_AUREUS_INF_UP
MODULE_53
GO_INTERCELLULAR_BRIDGE
GO_ANAPHASE_PROMOTING_COMPLEX_DEPENDENT_CATABOLIC_PROCESS
E2F1_UP.V1_UP
GSE7219_WT_VS_NIK_NFKB2_KO_LPS_AND_ANTI_CD40_STIM_DC_UP
GNF2_HAT1
GSE37532_VISCERAL_ADIPOSE_TISSUE_VS_LN_DERIVED_PPARG_KO_TCONV_CD4_TCELL_UP
BURTON_ADIPOGENESIS_PEAK_AT_16HR
GSE20754_WT_VS_TCF1_KO_MEMORY_CD8_TCELL_DN
REACTOME_MEIOSIS
GSE3982_MEMORY_CD4_TCELL_VS_TH2_DN
GSE36078_UNTREATED_VS_AD5_INF_MOUSE_LUNG_DC_DN
WHITFIELD_CELL_CYCLE_G1_S
GO_PROTEIN_COMPLEX_BIOGENESIS
MODULE_18
GO_REGULATION_OF_DNA_RECOMBINATION
GSE13485_CTRL_VS_DAY3_YF17D_VACCINE_PBMC_DN
GO_MICROTUBULE_BASED_PROCESS
GSE1448_CTRL_VS_ANTI_VALPHA2_DP_THYMOCYTE_UP
BRACHAT_RESPONSE_TO_CAMPTOTHECIN_DN
GSE10239_MEMORY_VS_DAY4.5_EFF_CD8_TCELL_DN
MORF_FEN1
MODULE_52
GSE21546_WT_VS_ELK1_KO_ANTI_CD3_STIM_DP_THYMOCYTES_DN
JOHANSSON_GLIOMAGENESIS_BY_PDGFB_UP
GSE19825_NAIVE_VS_DAY3_EFF_CD8_TCELL_DN
GSE39556_CD8A_DC_VS_NK_CELL_UP
GO_PROTEIN_COMPLEX_ASSEMBLY
GSE40274_CTRL_VS_FOXP3_AND_HELIOS_TRANSDUCED_ACTIVATED_CD4_TCELL_DN
GSE17186_BLOOD_VS_CORD_BLOOD_CD21HIGH_TRANSITIONAL_BCELL_UP
GSE27786_NKCELL_VS_MONO_MAC_DN
GSE6259_CD4_TCELL_VS_CD8_TCELL_UP
GSE28408_LY6G_POS_VS_NEG_DC_DN
GSE34179_THPOK_KO_VS_WT_VA14I_NKTCELL_DN
GO_DNA_METABOLIC_PROCESS
GSE4590_SMALL_VS_VPREB_POS_LARGE_PRE_BCELL_DN
GSE32901_NAIVE_VS_TH17_NEG_CD4_TCELL_DN
PLASARI_TGFB1_TARGETS_10HR_DN
GSE24210_TCONV_VS_TREG_DN
SUNG_METASTASIS_STROMA_DN
MODULE_8
GSE20366_EX_VIVO_VS_DEC205_CONVERSION_NAIVE_CD4_TCELL_UP
GO_DOUBLE_STRAND_BREAK_REPAIR
GSE31082_DP_VS_CD4_SP_THYMOCYTE_UP
GSE17974_1.5H_VS_72H_IL4_AND_ANTI_IL12_ACT_CD4_TCELL_DN
REACTOME_NEP_NS2_INTERACTS_WITH_THE_CELLULAR_EXPORT_MACHINERY
YU_BAP1_TARGETS
GSE27786_LIN_NEG_VS_NKTCELL_UP
GSE42021_CD24HI_VS_CD24LOW_TCONV_THYMUS_UP
GSE21670_TGFB_VS_TGFB_AND_IL6_TREATED_CD4_TCELL_UP
SONG_TARGETS_OF_IE86_CMV_PROTEIN
GSE20727_CTRL_VS_ROS_INH_AND_DNFB_ALLERGEN_TREATED_DC_DN
PID_P73PATHWAY
GRADE_COLON_AND_RECTAL_CANCER_UP
GSE12845_NAIVE_VS_PRE_GC_TONSIL_BCELL_DN
GSE22033_WT_VS_PPARG_KO_MEF_DN
GO_REGULATION_OF_SIGNAL_TRANSDUCTION_BY_P53_CLASS_MEDIATOR
GSE24026_PD1_LIGATION_VS_CTRL_IN_ACT_TCELL_LINE_DN
GSE9988_LPS_VS_LOW_LPS_MONOCYTE_UP
GSE360_HIGH_VS_LOW_DOSE_B_MALAYI_DC_DN
GSE9509_LPS_VS_LPS_AND_IL10_STIM_IL10_KO_MACROPHAGE_30MIN_DN
GSE22886_NAIVE_CD4_TCELL_VS_48H_ACT_TH2_DN
GSE24634_NAIVE_CD4_TCELL_VS_DAY10_IL4_CONV_TREG_DN
VANTVEER_BREAST_CANCER_POOR_PROGNOSIS
GO_MOTOR_ACTIVITY
GSE17974_CTRL_VS_ACT_IL4_AND_ANTI_IL12_72H_CD4_TCELL_DN
GSE5503_MLN_DC_VS_SPLEEN_DC_ACTIVATED_ALLOGENIC_TCELL_DN
GO_CENTRIOLE_ASSEMBLY
GSE3720_UNSTIM_VS_PMA_STIM_VD2_GAMMADELTA_TCELL_DN
GSE8921_UNSTIM_0H_VS_TLR1_2_STIM_MONOCYTE_6H_UP
GSE8921_UNSTIM_0H_VS_TLR1_2_STIM_MONOCYTE_12H_UP
GSE17974_2H_VS_72H_UNTREATED_IN_VITRO_CD4_TCELL_DN
GSE37532_TREG_VS_TCONV_CD4_TCELL_FROM_VISCERAL_ADIPOSE_TISSUE_DN
GSE22886_NAIVE_CD4_TCELL_VS_48H_ACT_TH1_DN
GSE1460_NAIVE_CD4_TCELL_ADULT_BLOOD_VS_THYMIC_STROMAL_CELL_DN
GSE2770_UNTREATED_VS_IL4_TREATED_ACT_CD4_TCELL_2H_DN
LEE_BMP2_TARGETS_DN
GSE3982_BCELL_VS_TH1_DN
MORF_RFC4
GSE36476_YOUNG_VS_OLD_DONOR_MEMORY_CD4_TCELL_72H_TSST_ACT_UP
SMIRNOV_RESPONSE_TO_IR_2HR_DN
GO_NUCLEAR_CHROMOSOME_TELOMERIC_REGION
REACTOME_LOSS_OF_NLP_FROM_MITOTIC_CENTROSOMES
GSE15930_NAIVE_VS_48H_IN_VITRO_STIM_CD8_TCELL_DN
GSE7460_CTRL_VS_FOXP3_OVEREXPR_TCONV_UP
GSE27786_LSK_VS_NKTCELL_UP
GSE21670_STAT3_KO_VS_WT_CD4_TCELL_TGFB_TREATED_DN
GO_PROTEIN_COMPLEX_SUBUNIT_ORGANIZATION
GO_CARBON_CARBON_LYASE_ACTIVITY
GSE24726_WT_VS_E2-2_KO_PDC_DAY6_POST_DELETION_UP
GSE24634_NAIVE_CD4_TCELL_VS_DAY3_IL4_CONV_TREG_DN
GSE37534_UNTREATED_VS_GW1929_TREATED_CD4_TCELL_PPARG1_AND_FOXP3_TRASDUCED_DN
GO_MITOTIC_SPINDLE_ORGANIZATION
GSE4811_CLASSSICALY_ACTIVATED_VS_TYPE_2_ACTIVATED_MACROPHAGE_UP
LIAO_METASTASIS
MODULE_3
MORF_PCNA
GO_NEGATIVE_REGULATION_OF_CHROMOSOME_ORGANIZATION
GSE360_L_DONOVANI_VS_T_GONDII_DC_DN
GSE2770_UNTREATED_VS_IL4_TREATED_ACT_CD4_TCELL_2H_UP
GSE12507_PDC_CELL_LINE_VS_IMMATUE_T_CELL_LINE_DN
GSE40273_XBP1_KO_VS_WT_TREG_DN
GSE27786_NKTCELL_VS_MONO_MAC_DN
PID_AURORA_A_PATHWAY
BIOCARTA_CELLCYCLE_PATHWAY
GSE13411_PLASMA_CELL_VS_MEMORY_BCELL_UP
GSE32986_UNSTIM_VS_CURDLAN_HIGHDOSE_STIM_DC_UP
V$E2F1_Q6_01
GO_DAMAGED_DNA_BINDING
GSE8835_HEALTHY_VS_CLL_CD4_TCELL_DN
GO_NEGATIVE_REGULATION_OF_CELL_CYCLE
NUNODA_RESPONSE_TO_DASATINIB_IMATINIB_UP
BOYAULT_LIVER_CANCER_SUBCLASS_G123_UP
IVANOVA_HEMATOPOIESIS_LATE_PROGENITOR
GSE32901_NAIVE_VS_TH1_CD4_TCELL_DN
GO_POSITIVE_REGULATION_OF_DNA_BIOSYNTHETIC_PROCESS
GSE41978_WT_VS_ID2_KO_AND_BIM_KO_KLRG1_LOW_EFFECTOR_CD8_TCELL_UP
GO_NEGATIVE_REGULATION_OF_DNA_METABOLIC_PROCESS
SANSOM_APC_TARGETS_REQUIRE_MYC
GSE20715_0H_VS_48H_OZONE_TLR4_KO_LUNG_DN
CHR7P13
GSE14308_TH1_VS_TH17_UP
GO_CHROMATIN_ORGANIZATION
GO_REGULATION_OF_CYCLIN_DEPENDENT_PROTEIN_KINASE_ACTIVITY
GO_REGULATION_OF_DOUBLE_STRAND_BREAK_REPAIR
GO_PROTEIN_DNA_COMPLEX
GO_MICROTUBULE_ORGANIZING_CENTER_PART
GO_MEIOSIS_I
REACTOME_REGULATION_OF_GLUCOKINASE_BY_GLUCOKINASE_REGULATORY_PROTEIN
GO_REGULATION_OF_DNA_BIOSYNTHETIC_PROCESS
AMUNDSON_GENOTOXIC_SIGNATURE
GSE8685_IL15_ACT_IL2_STARVED_VS_IL21_ACT_IL2_STARVED_CD4_TCELL_UP
HALLMARK_SPERMATOGENESIS
GO_CENTROSOME_DUPLICATION
GSE22103_UNSTIM_VS_GMCSF_AND_IFNG_STIM_NEUTROPHIL_DN
GSE7831_1H_VS_4H_CPG_STIM_PDC_DN
GSE18281_PERIMEDULLARY_CORTICAL_REGION_VS_WHOLE_CORTEX_THYMUS_UP
GSE24142_EARLY_THYMIC_PROGENITOR_VS_DN2_THYMOCYTE_ADULT_DN
GO_ORGANELLE_LOCALIZATION
GSE7768_OVA_WITH_LPS_VS_OVA_WITH_MPL_IMMUNIZED_MOUSE_WHOLE_SPLEEN_6H_UP
GSE3982_BASOPHIL_VS_TH2_DN
PICCALUGA_ANGIOIMMUNOBLASTIC_LYMPHOMA_UP
GSE39022_LN_VS_SPLEEN_DC_UP
GO_MITOTIC_DNA_INTEGRITY_CHECKPOINT
HAMAI_APOPTOSIS_VIA_TRAIL_UP
GO_CHROMATIN_MODIFICATION
GO_CELLULAR_RESPONSE_TO_DNA_DAMAGE_STIMULUS
REACTOME_INTERACTIONS_OF_VPR_WITH_HOST_CELLULAR_PROTEINS
GSE24142_EARLY_THYMIC_PROGENITOR_VS_DN2_THYMOCYTE_DN
GSE12507_PDC_CELL_LINE_VS_IMMATUE_T_CELL_LINE_UP
BIOCARTA_G1_PATHWAY
GSE29164_CD8_TCELL_VS_CD8_TCELL_AND_IL12_TREATED_MELANOMA_DAY7_DN
GSE18804_SPLEEN_MACROPHAGE_VS_BRAIN_TUMORAL_MACROPHAGE_UP
BIOCARTA_MPR_PATHWAY
CHR15Q22
ZHONG_RESPONSE_TO_AZACITIDINE_AND_TSA_DN
GO_CELLULAR_RESPONSE_TO_RADIATION
XU_GH1_EXOGENOUS_TARGETS_UP
MARKEY_RB1_CHRONIC_LOF_UP
GO_REGULATION_OF_PROTEASOMAL_UBIQUITIN_DEPENDENT_PROTEIN_CATABOLIC_PROCESS
GSE5542_IFNG_VS_IFNA_TREATED_EPITHELIAL_CELLS_24H_UP
GSE3982_DC_VS_TH2_DN
GSE21360_SECONDARY_VS_TERTIARY_MEMORY_CD8_TCELL_DN
REACTOME_TRANSPORT_OF_RIBONUCLEOPROTEINS_INTO_THE_HOST_NUCLEUS
GOTZMANN_EPITHELIAL_TO_MESENCHYMAL_TRANSITION_UP
GO_CYCLIN_DEPENDENT_PROTEIN_KINASE_ACTIVITY
MODULE_17
GO_REGULATION_OF_FIBROBLAST_PROLIFERATION
GSE37563_WT_VS_CTLA4_KO_CD4_TCELL_D4_POST_IMMUNIZATION_DN
GO_ORGANELLE_ASSEMBLY
GSE29618_PRE_VS_DAY7_FLU_VACCINE_MDC_UP
GSE40655_FOXO1_KO_VS_WT_NTREG_DN
GO_CENTRIOLE
GSE37301_HEMATOPOIETIC_STEM_CELL_VS_COMMON_LYMPHOID_PROGENITOR_DN
GO_ONE_CARBON_METABOLIC_PROCESS
GO_CARDIAC_MUSCLE_CELL_DIFFERENTIATION
GSE23505_IL6_IL1_IL23_VS_IL6_IL1_TGFB_TREATED_CD4_TCELL_DN
GO_DNA_DAMAGE_RESPONSE_DETECTION_OF_DNA_DAMAGE
GSE19923_E2A_KO_VS_E2A_AND_HEB_KO_DP_THYMOCYTE_UP
RB_DN.V1_UP
GSE8921_UNSTIM_VS_TLR1_2_STIM_MONOCYTE_3H_UP
CTIP_DN.V1_UP
GO_REGULATION_OF_CELL_CYCLE
GSE40225_WT_VS_RIP_B7X_DIABETIC_MOUSE_PANCREATIC_CD8_TCELL_DN
GSE40274_CTRL_VS_XBP1_TRANSDUCED_ACTIVATED_CD4_TCELL_DN
BHATTACHARYA_EMBRYONIC_STEM_CELL
WEI_MYCN_TARGETS_WITH_E_BOX
GSE21670_STAT3_KO_VS_WT_CD4_TCELL_TGFB_TREATED_UP
GO_INTRAMOLECULAR_OXIDOREDUCTASE_ACTIVITY
GSE29617_CTRL_VS_TIV_FLU_VACCINE_PBMC_2008_DN
GSE42088_UNINF_VS_LEISHMANIA_INF_DC_8H_DN
GSE41978_WT_VS_ID2_KO_AND_BIM_KO_KLRG1_LOW_EFFECTOR_CD8_TCELL_DN
GAVIN_FOXP3_TARGETS_CLUSTER_P4
GSE11961_GERMINAL_CENTER_BCELL_DAY7_VS_GERMINAL_CENTER_BCELL_DAY40_UP
SANSOM_APC_TARGETS_UP
GSE41867_NAIVE_VS_DAY30_LCMV_ARMSTRONG_MEMORY_CD8_TCELL_UP
GSE27786_CD8_TCELL_VS_NKCELL_DN
DUTERTRE_ESTRADIOL_RESPONSE_6HR_UP
V$E2F1_Q4
GSE27786_BCELL_VS_MONO_MAC_DN
GO_REPLISOME
GSE10211_UV_INACT_SENDAI_VS_LIVE_SENDAI_VIRUS_TRACHEAL_EPITHELIAL_CELLS_DN
GSE3982_DC_VS_TH1_DN
MOHANKUMAR_TLX1_TARGETS_UP
LABBE_TGFB1_TARGETS_DN
GSE7509_UNSTIM_VS_FCGRIIB_STIM_DC_UP
YIH_RESPONSE_TO_ARSENITE_C3
GO_SITE_OF_DOUBLE_STRAND_BREAK
GSE23925_LIGHT_ZONE_VS_DARK_ZONE_BCELL_UP
GO_DNA_GEOMETRIC_CHANGE
NFE2L2.V2
GSE24972_WT_VS_IRF8_KO_SPLEEN_FOLLICULAR_BCELL_DN
GSE7831_CPG_VS_INFLUENZA_STIM_PDC_4H_DN
GO_ANATOMICAL_STRUCTURE_HOMEOSTASIS
CHR2Q31
GSE2770_TGFB_AND_IL4_VS_TGFB_AND_IL12_TREATED_ACT_CD4_TCELL_6H_UP
HOFFMANN_SMALL_PRE_BII_TO_IMMATURE_B_LYMPHOCYTE_DN
ONO_FOXP3_TARGETS_DN
GO_TRNA_TRANSPORT
GSE20366_EX_VIVO_VS_HOMEOSTATIC_CONVERSION_NAIVE_CD4_TCELL_DN
GSE12845_IGD_NEG_BLOOD_VS_PRE_GC_TONSIL_BCELL_DN
GO_REGULATION_OF_CHROMATIN_ORGANIZATION
GO_REGULATION_OF_REPRODUCTIVE_PROCESS
GSE1460_INTRATHYMIC_T_PROGENITOR_VS_NAIVE_CD4_TCELL_CORD_BLOOD_UP
GSE11961_PLASMA_CELL_DAY7_VS_MEMORY_BCELL_DAY40_DN
GSE14308_TH17_VS_NATURAL_TREG_UP
GSE2770_IL12_VS_IL4_TREATED_ACT_CD4_TCELL_48H_UP
GO_CHROMOSOME_TELOMERIC_REGION
GO_REGULATION_OF_CYTOSKELETON_ORGANIZATION
CAFFAREL_RESPONSE_TO_THC_24HR_5_DN
GSE36888_UNTREATED_VS_IL2_TREATED_TCELL_2H_UP
REACTOME_G1_PHASE
GSE360_L_MAJOR_VS_T_GONDII_MAC_DN
GSE14308_TH2_VS_TH17_UP
GSE43955_TH0_VS_TGFB_IL6_IL23_TH17_ACT_CD4_TCELL_52H_UP
GSE26669_CTRL_VS_COSTIM_BLOCK_MLR_CD4_TCELL_UP
FERRANDO_T_ALL_WITH_MLL_ENL_FUSION_DN
GSE17186_BLOOD_VS_CORD_BLOOD_CD21LOW_TRANSITIONAL_BCELL_DN
GO_AMMONIUM_TRANSPORT
GSE3920_IFNB_VS_IFNG_TREATED_ENDOTHELIAL_CELL_DN
GSE25123_IL4_VS_IL4_AND_ROSIGLITAZONE_STIM_MACROPHAGE_DAY10_UP
BROWNE_HCMV_INFECTION_2HR_DN
GSE2128_C57BL6_VS_NOD_THYMOCYTE_UP
GSE26912_TUMORICIDAL_VS_CTRL_MACROPHAGE_DN
GO_NEGATIVE_REGULATION_OF_DNA_REPLICATION
GSE3982_NEUTROPHIL_VS_TH2_DN
GO_BICARBONATE_TRANSPORT
GO_POSITIVE_REGULATION_OF_CELL_CYCLE_ARREST
GSE14350_TREG_VS_TEFF_DN
CHICAS_RB1_TARGETS_SENESCENT
GSE22432_MULTIPOTENT_VS_COMMON_DC_PROGENITOR_UP
GSE12003_MIR223_KO_VS_WT_BM_PROGENITOR_8D_CULTURE_DN
GSE41087_WT_VS_FOXP3_MUT_ANTI_CD3_CD28_STIM_CD4_TCELL_DN
GO_CELLULAR_RESPONSE_TO_IONIZING_RADIATION
GO_RETROGRADE_VESICLE_MEDIATED_TRANSPORT_GOLGI_TO_ER
GSE28737_WT_VS_BCL6_KO_MARGINAL_ZONE_BCELL_DN
GSE25123_WT_VS_PPARG_KO_MACROPHAGE_IL4_STIM_DN
GSE17974_0H_VS_48H_IN_VITRO_ACT_CD4_TCELL_DN
GSE1925_CTRL_VS_IFNG_PRIMED_MACROPHAGE_UP
GSE25088_WT_VS_STAT6_KO_MACROPHAGE_ROSIGLITAZONE_AND_IL4_STIM_UP
GSE8621_LPS_PRIMED_UNSTIM_VS_LPS_PRIMED_AND_LPS_STIM_MACROPHAGE_DN
GSE24634_TREG_VS_TCONV_POST_DAY5_IL4_CONVERSION_UP
GSE37301_COMMON_LYMPHOID_PROGENITOR_VS_PRO_BCELL_DN
GO_REGULATION_OF_PROTEIN_UBIQUITINATION_INVOLVED_IN_UBIQUITIN_DEPENDENT_PROTEIN_CATABOLIC_PROCESS
GSE8685_IL2_ACT_IL2_STARVED_VS_IL21_ACT_IL2_STARVED_CD4_TCELL_UP
ACEVEDO_LIVER_CANCER_WITH_H3K27ME3_DN
SANSOM_APC_TARGETS
GO_PALMITOYLTRANSFERASE_ACTIVITY
REACTOME_METABOLISM_OF_NUCLEOTIDES
CHICAS_RB1_TARGETS_LOW_SERUM
REACTOME_APC_C_CDC20_MEDIATED_DEGRADATION_OF_MITOTIC_PROTEINS
GSE17186_MEMORY_VS_CD21LOW_TRANSITIONAL_BCELL_UP
KEGG_CELL_ADHESION_MOLECULES_CAMS
REACTOME_INNATE_IMMUNE_SYSTEM
GSE29164_UNTREATED_VS_CD8_TCELL_AND_IL12_TREATED_MELANOMA_DAY3_DN
GO_S_ACYLTRANSFERASE_ACTIVITY
GSE27896_HDAC6_KO_VS_WT_TREG_DN
GSE41176_UNSTIM_VS_ANTI_IGM_STIM_TAK1_KO_BCELL_6H_DN
GSE17974_1H_VS_72H_UNTREATED_IN_VITRO_CD4_TCELL_DN
GO_REGULATION_OF_MITOTIC_CELL_CYCLE
BORCZUK_MALIGNANT_MESOTHELIOMA_UP
MODULE_118
GSE3039_CD4_TCELL_VS_ALPHAALPHA_CD8_TCELL_DN
GSE40273_GATA1_KO_VS_WT_TREG_UP
GO_PROTEIN_PALMITOYLATION
GSE22601_IMMATURE_CD4_SINGLE_POSITIVE_VS_CD4_SINGLE_POSITIVE_THYMOCYTE_DN
GSE3982_MEMORY_CD4_TCELL_VS_TH1_DN
MORF_PRKDC
GSE15324_ELF4_KO_VS_WT_NAIVE_CD8_TCELL_UP
GSE43955_TGFB_IL6_VS_TGFB_IL6_IL23_TH17_ACT_CD4_TCELL_60H_DN
GSE16385_MONOCYTE_VS_12H_IL4_TREATED_MACROPHAGE_UP
GO_REGULATION_OF_CENTROSOME_CYCLE
REACTOME_TRANSPORT_OF_MATURE_MRNA_DERIVED_FROM_AN_INTRONLESS_TRANSCRIPT
GSE6674_CPG_VS_CPG_AND_ANTI_IGM_STIM_BCELL_UP
PRC2_EED_UP.V1_DN
GSE15930_NAIVE_VS_48H_IN_VITRO_STIM_IFNAB_CD8_TCELL_DN
GO_NEGATIVE_REGULATION_OF_GENE_EXPRESSION_EPIGENETIC
GSE21927_SPLEEN_VS_4T1_TUMOR_MONOCYTE_BALBC_DN
REACTOME_APC_C_CDH1_MEDIATED_DEGRADATION_OF_CDC20_AND_OTHER_APC_C_CDH1_TARGETED_PROTEINS_IN_LATE_MITOSIS_EARLY_G1
GSE19888_CTRL_VS_A3R_ACTIVATION_MAST_CELL_UP
GSE27786_CD4_TCELL_VS_MONO_MAC_DN
GSE7460_CTRL_VS_FOXP3_OVEREXPR_TCONV_1_UP
FLECHNER_PBL_KIDNEY_TRANSPLANT_OK_VS_DONOR_DN
GALE_APL_WITH_FLT3_MUTATED_UP
GSE21670_UNTREATED_VS_TGFB_TREATED_CD4_TCELL_UP
GSE15624_CTRL_VS_6H_HALOFUGINONE_TREATED_CD4_TCELL_DN
GSE40277_EOS_AND_LEF1_TRANSDUCED_VS_CTRL_CD4_TCELL_DN
PEART_HDAC_PROLIFERATION_CLUSTER_UP
GO_SIGNAL_TRANSDUCTION_IN_RESPONSE_TO_DNA_DAMAGE
GSE22443_IL2_VS_IL12_TREATED_ACT_CD8_TCELL_DN
GSE17974_IL4_AND_ANTI_IL12_VS_UNTREATED_1H_ACT_CD4_TCELL_DN
GSE3982_EOSINOPHIL_VS_DC_DN
GSE36392_TYPE_2_MYELOID_VS_EOSINOPHIL_IL25_TREATED_LUNG_UP
HALLMARK_MYC_TARGETS_V1
IRITANI_MAD1_TARGETS_DN
REACTOME_NUCLEOTIDE_BINDING_DOMAIN_LEUCINE_RICH_REPEAT_CONTAINING_RECEPTOR_NLR_SIGNALING_PATHWAYS
HOXA9_DN.V1_DN
E2F3_UP.V1_UP
GNF2_TAL1
GSE3982_EOSINOPHIL_VS_BCELL_DN
CHICAS_RB1_TARGETS_CONFLUENT
MORF_RAD54L
GSE27786_LSK_VS_ERYTHROBLAST_DN
GSE22229_RENAL_TRANSPLANT_IMMUNOSUPP_THERAPY_VS_HEALTHY_PBMC_UP
GSE40277_EOS_AND_LEF1_TRANSDUCED_VS_GATA1_AND_SATB1_TRANSDUCED_CD4_TCELL_DN
GO_REGULATION_OF_ORGANELLE_ORGANIZATION
GENTILE_UV_LOW_DOSE_DN
GSE6259_FLT3L_INDUCED_33D1_POS_DC_VS_CD4_TCELL_DN
GO_MULTI_ORGANISM_LOCALIZATION
GSE21670_TGFB_VS_TGFB_AND_IL6_TREATED_STAT3_KO_CD4_TCELL_DN
GSE14699_DELETIONAL_TOLERANCE_VS_ACTIVATED_CD8_TCELL_UP
GO_CELLULAR_RESPONSE_TO_ABIOTIC_STIMULUS
GO_MULTI_ORGANISM_TRANSPORT
GSE39820_TGFBETA1_VS_TGFBETA3_IN_IL6_IL23A_TREATED_CD4_TCELL_DN
COLINA_TARGETS_OF_4EBP1_AND_4EBP2
MORI_EMU_MYC_LYMPHOMA_BY_ONSET_TIME_UP
GO_CELLULAR_AMINO_ACID_BIOSYNTHETIC_PROCESS
GSE9037_WT_VS_IRAK4_KO_LPS_4H_STIM_BMDM_DN
PENG_GLUCOSE_DEPRIVATION_UP
GSE21927_SPLENIC_C26GM_TUMOROUS_VS_4T1_TUMOR_MONOCYTES_UP
INGRAM_SHH_TARGETS_DN
GSE22886_NAIVE_BCELL_VS_BLOOD_PLASMA_CELL_DN
GSE18791_CTRL_VS_NEWCASTLE_VIRUS_DC_18H_UP
GSE339_CD4POS_VS_CD4CD8DN_DC_DN
GSE13411_NAIVE_BCELL_VS_PLASMA_CELL_DN
RIZ_ERYTHROID_DIFFERENTIATION
GSE25123_ROSIGLITAZONE_VS_IL4_AND_ROSIGLITAZONE_STIM_PPARG_KO_MACROPHAGE_DAY10_UP
GO_REGULATION_OF_DNA_REPAIR
GSE12839_CTRL_VS_IL12_TREATED_PBMC_UP
SNF5_DN.V1_UP
GSE27786_LSK_VS_LIN_NEG_CELL_DN
STEIN_ESRRA_TARGETS_RESPONSIVE_TO_ESTROGEN_DN
GSE40666_UNTREATED_VS_IFNA_STIM_STAT4_KO_EFFECTOR_CD8_TCELL_90MIN_UP
GSE13762_CTRL_VS_125_VITAMIND_DAY12_DC_UP
GSE39820_CTRL_VS_TGFBETA3_IL6_IL23A_CD4_TCELL_UP
GSE19401_PAM2CSK4_VS_RETINOIC_ACID_STIM_FOLLICULAR_DC_UP
GO_PEPTIDYL_SERINE_MODIFICATION
GO_RESPONSE_TO_FATTY_ACID
GSE37301_PRO_BCELL_VS_RAG2_KO_NK_CELL_DN
REACTOME_PURINE_METABOLISM
GSE36476_YOUNG_VS_OLD_DONOR_MEMORY_CD4_TCELL_UP
GSE22611_NOD2_TRANSD_VS_CTRL_TRANSD_HEK293_MDP_STIM_6H_UP
GSE22886_CD8_TCELL_VS_BCELL_NAIVE_DN
GO_AMINO_ACID_TRANSMEMBRANE_TRANSPORT
GSE3982_EOSINOPHIL_VS_TH2_DN
YAMAZAKI_TCEB3_TARGETS_DN
REACTOME_METABOLISM_OF_NON_CODING_RNA
GO_MICROTUBULE_BINDING
GSE4535_BM_DERIVED_DC_VS_FOLLICULAR_DC_UP
GSE17974_0H_VS_72H_IN_VITRO_ACT_CD4_TCELL_DN
GNF2_MAP2K3
GO_AMINO_ACID_BINDING
EPPERT_PROGENITOR
REACTOME_TRANSPORT_OF_MATURE_TRANSCRIPT_TO_CYTOPLASM
BROWNE_HCMV_INFECTION_14HR_DN
GSE19941_UNSTIM_VS_LPS_AND_IL10_STIM_IL10_KO_NFKBP50_KO_MACROPHAGE_DN
GSE23502_BM_VS_COLON_TUMOR_MYELOID_DERIVED_SUPPRESSOR_CELL_DN
LU_EZH2_TARGETS_UP
GSE6875_WT_VS_FOXP3_KO_TREG_DN
GO_REGULATION_OF_TELOMERASE_ACTIVITY
GSE34205_HEALTHY_VS_RSV_INF_INFANT_PBMC_DN
GO_POST_TRANSLATIONAL_PROTEIN_MODIFICATION
GSE3982_BASOPHIL_VS_TH1_DN
GSE22611_NOD2_TRANSDUCED_VS_CTRL_HEK293T_STIMULATED_WITH_MDP_2H_DN
GO_DNA_DIRECTED_DNA_POLYMERASE_ACTIVITY
GNF2_SPTB
GSE46242_TH1_VS_ANERGIC_TH1_CD4_TCELL_DN
GSE36078_UNTREATED_VS_AD5_T425A_HEXON_INF_MOUSE_LUNG_DC_DN
REACTOME_GLUCOSE_TRANSPORT
GSE22886_CD4_TCELL_VS_BCELL_NAIVE_DN
CHR5P15
GSE27859_MACROPHAGE_VS_CD11C_INT_F480_INT_DC_DN
GSE27241_CTRL_VS_DIGOXIN_TREATED_RORGT_KO_CD4_TCELL_IN_TH17_POLARIZING_CONDITIONS_UP
GO_REGULATION_OF_CELL_CYCLE_ARREST
GSE12845_IGD_POS_VS_NEG_BLOOD_BCELL_DN
HERNANDEZ_MITOTIC_ARREST_BY_DOCETAXEL_1_DN
GO_REPRODUCTION
SHETH_LIVER_CANCER_VS_TXNIP_LOSS_PAM1
KTGGYRSGAA_UNKNOWN
GSE40274_CTRL_VS_HELIOS_TRANSDUCED_ACTIVATED_CD4_TCELL_UP
GSE2706_UNSTIM_VS_8H_R848_DC_UP
GSE21033_3H_VS_24H_POLYIC_STIM_DC_DN
GSE25085_FETAL_LIVER_VS_ADULT_BM_SP4_THYMIC_IMPLANT_UP
GO_CILIARY_BASAL_BODY
GSE26669_CTRL_VS_COSTIM_BLOCK_MLR_CD8_TCELL_UP
GSE33292_DN3_THYMOCYTE_VS_TCELL_LYMPHOMA_FROM_TCF1_KO_DN
GSE17974_0.5H_VS_72H_IL4_AND_ANTI_IL12_ACT_CD4_TCELL_DN
GSE27786_LIN_NEG_VS_NKCELL_UP
GSE29615_DAY3_VS_DAY7_LAIV_FLU_VACCINE_PBMC_UP
MCBRYAN_PUBERTAL_BREAST_6_7WK_DN
GSE22229_RENAL_TRANSPLANT_VS_HEALTHY_PBMC_UP
GO_POSITIVE_REGULATION_OF_REACTIVE_OXYGEN_SPECIES_METABOLIC_PROCESS
GO_MACROMOLECULAR_COMPLEX_ASSEMBLY
TCTAGAG,MIR-517
GO_CARDIOCYTE_DIFFERENTIATION
GO_REGULATION_OF_RESPONSE_TO_DNA_DAMAGE_STIMULUS
GO_NUCLEAR_REPLICATION_FORK
GSE9316_CD4_TCELL_BALBC_VS_TH17_ENRI_CD4_TCELL_SKG_PMA_IONO_STIM_FR4NEG_UP
GSE13485_PRE_VS_POST_YF17D_VACCINATION_PBMC_DN
GO_G1_DNA_DAMAGE_CHECKPOINT
GO_RECOMBINATIONAL_REPAIR
GSE25088_CTRL_VS_ROSIGLITAZONE_STIM_MACROPHAGE_DN
GSE21380_TFH_VS_GERMINAL_CENTER_TFH_CD4_TCELL_DN
GO_METHYLATED_HISTONE_BINDING
GSE17974_CTRL_VS_ACT_IL4_AND_ANTI_IL12_6H_CD4_TCELL_DN
CREIGHTON_ENDOCRINE_THERAPY_RESISTANCE_1
GCM_BECN1
GSE33425_CD161_HIGH_VS_NEG_CD8_TCELL_DN
GO_ORGAN_REGENERATION
GSE14308_TH2_VS_NATURAL_TREG_UP
REACTOME_TRNA_AMINOACYLATION
GO_HISTONE_METHYLTRANSFERASE_COMPLEX
GSE41867_DAY8_VS_DAY15_LCMV_ARMSTRONG_EFFECTOR_CD8_TCELL_DN
GSE2770_IL12_AND_TGFB_VS_IL4_TREATED_ACT_CD4_TCELL_2H_UP
BOYLAN_MULTIPLE_MYELOMA_C_CLUSTER_UP
GSE24210_CTRL_VS_IL35_TREATED_TCONV_CD4_TCELL_DN
GSE21927_SPLENIC_C26GM_TUMOROUS_VS_4T1_TUMOR_MONOCYTES_DN
CHR10Q11
GSE27786_LSK_VS_BCELL_UP
GNF2_ANK1
LEE_LIVER_CANCER_MYC_TGFA_DN
ZWANG_DOWN_BY_2ND_EGF_PULSE
GSE8835_HEALTHY_VS_CLL_CD8_TCELL_UP
GRABARCZYK_BCL11B_TARGETS_DN
GROSS_HYPOXIA_VIA_ELK3_UP
GSE29949_CD8_NEG_DC_SPLEEN_VS_DC_BRAIN_UP
GO_PROTEIN_UBIQUITINATION_INVOLVED_IN_UBIQUITIN_DEPENDENT_PROTEIN_CATABOLIC_PROCESS
GO_REGENERATION
GSE40274_CTRL_VS_FOXP3_AND_LEF1_TRANSDUCED_ACTIVATED_CD4_TCELL_DN
GSE27786_LSK_VS_CD8_TCELL_UP
GSE27786_LSK_VS_NKCELL_UP
GSE13484_UNSTIM_VS_YF17D_VACCINE_STIM_PBMC_DN
GSE369_SOCS3_KO_VS_WT_LIVER_POST_IL6_INJECTION_UP
GSE27786_NKCELL_VS_ERYTHROBLAST_DN
GSE12845_IGD_POS_BLOOD_VS_DARKZONE_GC_TONSIL_BCELL_DN
GSE24634_TREG_VS_TCONV_POST_DAY3_IL4_CONVERSION_UP
GSE8685_IL2_ACT_IL2_STARVED_VS_IL21_ACT_IL2_STARVED_CD4_TCELL_DN
