# Supplementary material for: miR-155 harnesses Phf19 to potentiate cancer immunotherapy through epigenetic reprogramming of CD8+ T cell fate
Source: Nat Commun. 2019 May 14;10:2157. doi: 10.1038/s41467-019-09882-8 (PMC6517388; doi:10.1038/s41467-019-09882-8)
Supplement: Supplementary file 9 — Supplementary Data 5 [file 41467_2019_9882_MOESM9_ESM.xlsx]

## Sheet: Sheet1
Supplementary Data 5: Gene datasets shared between
Phf19−/− (positively) and miR-155 cells (negatively) (FDR q<0.25)
shared datasets are highlighted in peach puff
GSE13547_WT_VS_ZFX_KO_BCELL_ANTI_IGM_STIM_12H_DN
ZHENG_IL22_SIGNALING_UP
AZARE_NEOPLASTIC_TRANSFORMATION_BY_STAT3_UP
MODULE_188
GO_CARDIAC_CHAMBER_DEVELOPMENT
ACCATTT,MIR-522
BOYLAN_MULTIPLE_MYELOMA_PCA1_UP
ALK_DN.V1_DN
GO_REGULATION_OF_TRANSFORMING_GROWTH_FACTOR_BETA_RECEPTOR_SIGNALING_PATHWAY
JAATINEN_HEMATOPOIETIC_STEM_CELL_DN
GSE39110_DAY3_VS_DAY6_POST_IMMUNIZATION_CD8_TCELL_WITH_IL2_TREATMENT_DN
GSE30962_ACUTE_VS_CHRONIC_LCMV_SECONDARY_INF_CD8_TCELL_UP
BAKKER_FOXO3_TARGETS_UP
GSE17974_0H_VS_72H_IN_VITRO_ACT_CD4_TCELL_UP
GO_GRANULOCYTE_MIGRATION
GO_REGULATION_OF_CELLULAR_RESPONSE_TO_TRANSFORMING_GROWTH_FACTOR_BETA_STIMULUS
GARGALOVIC_RESPONSE_TO_OXIDIZED_PHOSPHOLIPIDS_BLUE_UP
RAF_UP.V1_UP
TAVOR_CEBPA_TARGETS_UP
GSE39110_UNTREATED_VS_IL2_TREATED_CD8_TCELL_DAY3_POST_IMMUNIZATION_UP
PICCALUGA_ANGIOIMMUNOBLASTIC_LYMPHOMA_DN
GO_POSITIVE_REGULATION_OF_CELL_GROWTH
GO_NEGATIVE_REGULATION_OF_TRANSFORMING_GROWTH_FACTOR_BETA_RECEPTOR_SIGNALING_PATHWAY
CHR1P35
GO_POSITIVE_REGULATION_OF_INFLAMMATORY_RESPONSE
GO_MYELOID_LEUKOCYTE_MIGRATION
DAVICIONI_TARGETS_OF_PAX_FOXO1_FUSIONS_DN
GSE14415_NATURAL_TREG_VS_FOXP3_KO_NATURAL_TREG_DN
GO_NEGATIVE_REGULATION_OF_CELLULAR_RESPONSE_TO_TRANSFORMING_GROWTH_FACTOR_BETA_STIMULUS
GSE7219_WT_VS_NIK_NFKB2_KO_DC_UP
GSE39110_DAY3_VS_DAY6_POST_IMMUNIZATION_CD8_TCELL_UP
GO_LEUKOCYTE_CHEMOTAXIS
