# Supplementary material for: miR-155 harnesses Phf19 to potentiate cancer immunotherapy through epigenetic reprogramming of CD8+ T cell fate
Source: Nat Commun. 2019 May 14;10:2157. doi: 10.1038/s41467-019-09882-8 (PMC6517388; doi:10.1038/s41467-019-09882-8)
Supplement: Supplementary file 10 — Source Data [file 41467_2019_9882_MOESM10_ESM.xlsx]

## Sheet: Fig. 1b,c,e,f
Fig.1b		Ctrl			miR-155
	Eed	0.0242008	0.0253816	0.0238916	0.0113588	0.0114804	0.00968237
	Ezh2	0.111195	0.112075	0.105181	0.208477	0.204527	0.15189
	Suz12	0.0951086	0.0905834	0.0943629	0.218127	0.213875	0.203117
Fig.1c		Ctrl			miR-155
	d4	69000	37130	90300	54230	38660	86830
	d5	135200	165000	180100	229700	279400	358300
	d7	49100	48100	34200	325000	216700	277000
Fig.1e		Ctrl			miR-155
	4	19.1	18.4	18.6	15	11.8	10.4
	5	31.5	32.8	35.5	17.7	19.7	21
	7	46.2	49.9	41.3	32.8	30.8	37
Fig.1f		WT			miR-155KO
	0	0	0	0	0	0	0
	1	0	0.68	0	0	0	0
	2	0	0.508	0.575	0	0	0
	3	1.11	1.54	2.04	0	0	4.76
	4	2.7	3.54	0	0	0	4
	5	6.1	6.67	2.8	1.25	0	4.69
	6	6.7	5.67	4.72	3.69	4.53	4.27
	7	9.49	6.9	7.61	7.13	9.48	10.9
	8	13.9	13.1	12	17	17.1	19.4
	9	26.3	24.6	23.4	31.5	33.6	35

## Sheet: Fig.2a,c,d,e,f
Fig.2a		WT_Ctrl miR			WT_miR-155			Ezh2KO_Ctrl miR			Ezh2KO_miR-155
	d5	8850000	4540000	5610000	22700000	32800000	29700000	1390000	1130000	1530000	4100000	7110000	8010000
	d10	3580000	2170000		26300000	24500000		530000	255000		8610000	5050000
Fig.2c		WT_Ctrl miR			WT_miR-155			Ezh2KO_Ctrl miR			Ezh2KO_miR-155
	d5	27.1	32.7	35.6	14	11.2	12.1	29.7	39.2	37.5	22.3	19.6	19.9
	d10	34.5	33.1		15.7	19.8		40.7	52.5		46.9	34
Fig.2d	# cytokines	d5 WT_ Ctrl miR		d5 WT_ miR-155		d5 Ezh2KO_ Ctrl miR		d5 Ezh2KO_ miR-155		d10 WT_Ctrl miR		d10 WT_miR-155		d10 Ezh2KO_ Ctrl miR		d10 Ezh2KO_ miR-155
	3+	2.4592		3.47059		2.73		8.0863		3.91		7.725		0.085		0.1595
	2+	5.61403		9.19186		6.75627		16.0985		7.11105		18.4509		1.4415		1.24335
	1+	14.3007		34.5163		14.3537		35.6413		13.2515		24.809		3.9195		4.381
	0+	77.6261		52.8212		76.1601		40.1738		75.7275		49.0151		94.554		94.2161
Fig.2e	Days	WT_Ctrl miR					WT_miR-155					Ezh2KO_Ctrl miR					Ezh2KO_miR-155					NT
	0	24.5115	21.774	25.5816	25.1811	52.728	27.7439	21.6008	51.0226	21.6948	31.9872	31.4352	64.6668	28.8378	22.1364	13.6512	45.528	14.1368	26.8775	27.8748	23.4546	17.58	23.595	33.8752	53.6544	14.124
	4	27.255	47.154	59.3216	84.1896	76.859	39.1915	48.4677	88.0803	42.2864	64.184	36.5027	93.8891	55.2843	48.8485	21.28	84.6993	23.9148	40.5328	33.7239	63.656	42.5249	42.9288	71.2699	89.9328	44.422
	7	30.58	49.5035	64.0332	68.4405	83.8005	22.9824	18.26	71.0892	18.7748	38.1486	37.812		68.2818	63.0168	21.844	96.114	25.9296	43.6745	32.7015	73.917	91.08	110.261	150.78	196.064	114.558
	10	39.1915	81.7358	81.2032	97.2417	126.295	12.1605	9.996	30.2382	12.4362	14.2236	80.0001		113.535	111.689	28.518	89.9813	26.9376	34.37	25.9695	72.407	185.786	225.518	283.562	358.678	214.884
	12	67.9184	99.7326	96.1464	120.87	154.006	15.54	11.3354	23.1129	10.1277	12.8305	129.866		154.93	164.952	49.66	78.4728	18.5496	38.7436	23.4143	72.9234	245.243	338.809	442.315	400	320.99
	14	94.5846	142.772	130.037	132.41	207.208	18.1337	19.8276	28.05	16.4606	15.2055	160.007		226.548	215.134	89.0416	111.904	21.1932	39.9696	26.4623	101.321
	16	127.764	284.97	198.33	243.375	341.273	21.1862	12.9687	16.8069	12.9861	18.75	295.533		400	350.823	158.928	123.439	25.4187	60.6192	22.7908	96.8487
	18	146.664	400	312.367	356.2	400	28.68	25.6368	26.585	0	20.0724						172.441	28.1728	79.6732	25.7382	136.272
	20						53.803	29.468	18.744	15.0414	14.7465						252.857	45.4957	127.92	35.072	192.254
	24						73.0137	66.605	36.186	15.5561	22.9376						395.648	79.4592	204.36	59.76	318.261
	26						136.546	89.9656	74.37	18.2214	86.6599						400	136.99	300.96	101.757	400
Fig.2f		Days	WT_Ctrl miR	WT_miR-155	Ezh2KO_Ctrl miR	Ezh2KO_miR-155	NT
		10					1
		12					1
		12					1
		12					1
		16			1
		17	1		1		1
		17	1
		19	1		1
		19	1
		24	1		1	1
		24				1
		26				1
		31				1
		31		1		1
		33		1
		36		1
		37		1
		40		0

## Sheet: Fig.3b,c,e,g,h
Fig. 3b
	Actin								Jarid2
	Ctrl-miR: lane 4								Ctrl-miR: lane 4
	miR-155: lane 5								miR-155: lane 5
Fig.3c	WT	Jarid2 KO
	41.0637	6.36884
	35.7068	4.83901
	29.1497	3.31176
Fig.3e	WT	Jarid2 KO
	2988000	4540000
	2914000	3184000
	3229000	3415000
Fig.3g		WT			Jarid2 KO
	d4	8.12	7.77	8.18	10.1	7.69	10.6
	d5	9.96	11.8	11.4	24.6	28.4	21.5
	d7	35.9	28.9	38.6	34.9	39.9	36.4
Fig.3h left panel		WT					Jarid2 KO					NT
	0	31.7346	68.2576	36.3164	44.5046	78.7435	72.619	52.2065	55.3344	56.7801	44.6292	43.79	86.1254	52.416	46.2642	54.9413
	2	40.297	106.002	71.2206	63.4535	99.647	88.725	71.0681	95.4083	87.318	51.136	64.5018	133.83	91.98	61.5528	67.1004
	4	43.6632	150.941	92.9142	93.7169	138.283	124.793	98.1018	137.367	106.413	65.265	114.931	171.772	138.867	110.712	103.226
	7	46.3905	95.5776	101.409	64.894	96.1331	107.748	99.9554	125.115	127.971	101.748	272.207	303.562	247.333	198.509	182.101
	9	48.7421	96.2136	116.28	65.9232	110.769	143.617	117.768	134.659	137.653	133.715	400	400	427.039	183.945	231.881
	11	64.17	105.442	164.888	101.876	179.413	225.791	185.809	195.252	212.419	199.98
	14	137.863	167.484	204.964	185.489	367.61	365.036	263.412	338.54	367.302	287.428
	16	171.206	242.506	294.372	253.578	400
Fig.3h right panel		DAYS	WT	Jarid2 KO	NT
		9			1
		9			1
		9			1
		9			1
		11			1
		14		1
		14		1
		14		1
		14		1
		14	1
		14	1
		16		1
		21	1
		21	1
		21	1

## Sheet: Fig.4b,c, d,f,g,h,i
Fig. 4b	Ctrl	miR-155
	0.00330665	0.0072519
	0.00306734	0.0069521
	0.00327808	0.00732979
Fig.4c	WT	miR-155KO
	0.00632622	0.0044229
	0.00656582	0.0043114
	0.00661534	0.00461091
Fig.4d
	GAPDH							SHIP1 (above)				pAKT (below)
	Ctrl: lane A							Ctrl: lane A				Ctrl: lane A
	SHIP1sgRNA: lane B							SHIP1sgRNA: lane B				SHIP1sgRNA: lane B
Fig.4f	Ctrl	Ctrl + AKTi	miR-155	mir-155 + AKTi
	0.003982	0.001698	0.013697	0.008291
	0.003621	0.001695	0.013484	0.00824
	0.003989	0.001701	0.014166	0.008333
	0.003272	0.001624	0.013854	0.008619
	0.003607	0.001814	0.013567	0.008723
Fig. 4g	Ctrl miR Thy1.1	0.00394108	0.00487697	0.00390773
	miR-155 Thy1.1	0.00705685	0.00755118	0.00796667
	Ctrl miR AktCAThy1.1	0.0183907	0.0194936	0.0192199
	miR-155 AktCAThy1.1	0.0188721	0.0178548	0.019731
Fig. 4h
	GAPDH							SHIP1 (above)				pAKT (below)
	Ctrl: lane 2							Ctrl: lane 2				Ctrl: lane 2
	SHIP1sgRNA: lane 3							SHIP1sgRNA: lane 3				SHIP1sgRNA: lane 3
Fig. 4i	Ctrl			Ship1 sgRNA
	0.684801	0.690757	0.792591	1.12132	1.06717	1.22449

## Sheet: Fig.5a,c,d,e
Fig.5a
	Day	Phf19			Ezh2			miR-155
	0	0.000515827	0.000356821	0.000476123	0.0281465	0.025972	0.0247012	0.00345568	0.00276985	0.00323534
	3	0.0217108	0.0239611	0.0194676	0.110582	0.108201	0.106981	0.0143967	0.0137871	0.013345
	5	0.00241862	0.00200421	0.00299653	0.0384396	0.0359493	0.0336721	0.00462793	0.00447375	0.00378893
	30	0.00132	0.001263	0.001111	0.034698	0.039784	0.040185	0.005721	0.006773	0.006328
Fig.5c left panel	Phf19 WT			Phf19 KO
	5.94	7.87	9.91	20.9	18.2	18.7
Fig. 5c right panel	Phf19 WT			Phf19 KO
	104936	192434	198858	420244	279085	375277
Fig.5d left panel	Phf19 WT			Phf19 KO
	46	57.6	47.3	29.8	37.2	34.5
Fig.5d right panel	Phf19 WT			Phf19 KO
	812636	1408411	949142	601211	570437	692355
Fig.5e	Phf19 WT			Phf19 KO
Eomes	0.23222	0.182705	0.229888	0.107712	0.0998941	0.11647
Id2	0.0657149	0.0657149	0.0893095	0.0509528	0.0509528	0.0410933
Maf	0.02438	0.0304227	0.0255805	0.0148434	0.0146132	0.00795347
Nr4a2	0.0154692	0.0156869	0.022739	0.0105759	0.0103976	0.0112713
Prdm1	0.0206976	0.0205522	0.0354816	0.0157167	0.00907261	0.0146562
Zeb2	0.123952	0.125116	0.127171	0.0795534	0.073204	0.0761169

## Sheet: Fig.6f,g
Fig.6f left panel		Phf19+/+Ctrl			Phf19-/-Ctrl
	d0	48.5	48.5	48.5	50.4	50.4	50.4
	d3	58.6	58.2	58.6	40.1	40.9	40.8
	d5	57.3	59.4	58.2	41.1	38.8	40.4
Fig.6f right panel		Phf19+/+miR-155			Phf19-/-miR-155
	d0	51.9	51.9	51.9	47.2	47.2	47.2
	d3	63.1	62.7		36.9	36.3
	d5	70.1	70.5	72	28.2	26.8	26.4
Fig.6g		Phf19+/+ Ctrl				Phf19+/+ miR-155				Phf19-/- Ctrl				Phf19-/- miR-155
	5	49.5	53.4	49.8	49.5	28.8	26	29.1	23.3	59.5	60.9	61	45.6	37.9	42.5	48.4	42.9

## Sheet: Fig.7b, d,f,h,i
Fig.7b
	H3 (top)							Actin (bottom)									V5
	Total		Cytoplasm		Chromatin			Total		Cytoplasm		Chromatin					Total		Cytoplasm		Chromatin
	Thy1.1 : lane 1		Thy1.1 : lane 4		Thy1.1 : lane 7			Thy1.1 : lane 1		Thy1.1 : lane 4		Thy1.1 : lane 7					Thy1.1 : lane 1		Thy1.1 : lane 4		Thy1.1 : lane 7
	Phf19 WT: lane 2		Phf19 WT: lane 5		Phf19 WT: lane 8			Phf19 WT: lane 2		Phf19 WT: lane 5		Phf19 WT: lane 8					Phf19 WT: lane 2		Phf19 WT: lane 5		Phf19 WT: lane 8
	Phf19mut: lane 3		Phf19mut: lane 6		Phf19mut: lane 9			Phf19mut: lane 3		Phf19mut: lane 6		Phf19mut: lane 9					Phf19mut: lane 3		Phf19mut: lane 6		Phf19mut: lane 9
Fig.7d	Thy11	Phf19	Phf19mut
	67300	3910000	524000
	116000	2080000	416000
	546000	2110000	397000
Fig.7f		Thy11			Phf19			Phf19mut
	d3	4.05	4.01	3.61	1.39	2.17	1.96	4.83	9.25	5.25
	d5	21.4	29.4	52.1	11.9	11.6	12.6	36.6	39.3	43.1
	d10	35.7	43.6		12.9	14.4	13.3	39.2	40.3	44.4
Fig.7h			d3			d5			d10
		Thy1.1	Phf19	Phf19mut	Thy1.1	Phf19	Phf19mut	Thy1.1	Phf19	Phf19mut
	3+	0.633667	4.95833	7.1	0.489067	11.2267	12.9033	0.504	1.114	5.30133
	2+	3.76183	15.6949	18.5919	3.684	33.5808	19.3107	3.165	5.669	8.713
	1+	33.766	45.9361	34.4687	7.47033	46.657	17.594	11.844	35.7146	14.1197
	0+	61.8385	33.4107	39.8394	88.3566	8.53553	50.192	84.487	57.5024	71.866
Fig.7i top		Thy1.1							Phf19							19mut							UT
	0	56.9415	91.5264	79.3063	76.0745	70.0524	57.1306	103.654	81.482	71.3335	88.893	81.94	87.0064	72.1875	69.0694	50.5307	105.924	71.175	96.7774	82.6056	62.4353	138.308	101.099	107.25	66.092	68.527	62.4312
	4	50.6325	131.859	131.72	114.503	115.54	108.287	181.455	132.979	123.647	181.885	150.883	179.243	128.948	129.919	89.1479	155.091	104.63	127.942	144.494	103	186.284	211.398	193.193	140.976	125.309	140.956
	7	40.4014	93.056	96.0796	87.3705	80.4636	71.6562	133.122	82.656	83.4455	118.975	86.0795	118.079	60.573	41.328	44.849	93.8322	72.691	75.3291	90.1688	62.1754	96.1863	358.731	343.846	351.976	238.08	308.897
	9	45.2364	99.7395	91.164	88.9984	67.0311	61.1026	109.432	93.6791	110.022	71.5666	76.1702	92.352	61.2444	35.532	38.3708	99.294	48.4512	58.1653	75.096	69.9504	81.3333
	11	66.0046	113.999	78.0192	168.74	58.7685	109.903	109.805	80.322	64.0284	66.394	59.9676	89.87	37.1742	21.1432	59.3569	72.825	31.7312	58.8968	81.702		86.8842
	14	117.615	194.076	106.301	265.616	84.546	158.822	143.805	111.537	65.351	91.7676	58.74	98.1818	33.1584	6.8786	93.7629	92.0272	14.472	28.8444	87.6375	168.459	67.8044
	16	156.869	235.924	165.154	352.397	113.367	241.736	224.917	88.16	63.4482	64.703	50.16	88.4063	9.8282	0	144.816	143.505	21.829	27.9256	132.618	214.292	49.1264
	18	244.925	323.155	208.875	400	170.426	276.192	325.038	91.214	53.6596	63.1968	38.556	77.6478	0	0	197.488	165.704	27.0333	39.1312	202.363	306.348	51.1173
	21	313.757	400	273.61	400	269.617	400	400	174.798	50.1699	53.3087	46.1448	45.5413	0	0	269.853	232.26	39.3159	128.641	300.176	489.218	23.1192
	23								297.115	40.4447	34.091	80.22	24.961	0	0	355.69	334.692	71.253	169.291	364.012	489.218	0
	25								400	0	68.0652	148.742	36.1185	0	0	480.544	400	123.828	172.028	400	400	172.028
	28								400	0	129.671	232.602	75.6133	0	0
Fig.7i bottom		Days	Phf19	Phf19mut	Thy11	NT
		7				1
		7				1
		7				1
		9				1
		9				1
		16			1
		18			1
		18			1
		18			1
		21		1
		23			1
		23		1	1
		23	1	1	1
		25		1
		28		1
		30	1
		32		1
		37	1	1
		39	1
		60	0
		60	0
		60	0

## Sheet: SuppFig.2d,f
Supp. Fig. 2d
	Ctrl-miR	miR-155
	0.49	34.4
	20.6	40.36
	22.92	34.1
	17.82	38.78
	21.84	34.31
Supp. Fig. 2f
	Ctrl-miR	miR-155
	35.13	35.63
	41.08	25.94
	35.96	25.31
	38.63	23.97
	33.03	24.03

## Sheet: SuppFig.4b,e
Supp. Fig.4b	WT	miR-155KO
	971000	164500
	854000	95400
	869000	210200
Supp. Fig.4e	WT	miR-155KO
	24.8	22.2
	22.6	23.7
	22.3	25.8

## Sheet: SuppFig.5b
Supp. Fig.5b		H3K27me3 Ab_Ctrl miR			H3K27me3 Ab_miR-155			IgG_Ctrl miR			IgG_miR-155															155_INPUT
	Eomes	0.591912	0.970066	0.485873	2.2958	1.87907	2.43195	0.00809415	0.0251372	0.0314618	0.0166231	0.0145913	0.0103059
		H3K27me3 Ab_Ctrl miR			H3K27me3 Ab_miR-155			IgG_Ctrl miR			IgG_miR-155															155_INPUT
	Id2	0.649333	0.579438	0.562443	2.18644	2.73313	5.0462	0.0142136	0.0191387	0.0167181	0.0160922	0.0125783	0.0101737
		H3K27me3 Ab_Ctrl miR			H3K27me3 Ab_miR-155			IgG_Ctrl miR			IgG_miR-155															155_INPUT
	Maf	0.0398717	0.0402632	0.0462162	0.0473825	0.0518465	0.0533203	0.0112643	0.0110412	0.00740095	0.00493787	0.00858589	0.00686522
		H3K27me3 Ab_Ctrl miR			H3K27me3 Ab_miR-155			IgG_Ctrl miR			IgG_miR-155															155_INPUT
	Nr4a2	0.0183036	0.0178986	0.0187034	0.0204401	0.0198461	0.0220357	0.00514233	0.00593269	0.00557279	0.00421588	0.00430511	0.00459139
		H3K27me3 Ab_Ctrl miR			H3K27me3 Ab_miR-155			IgG_Ctrl miR			IgG_miR-155															155_INPUT
	Prdm1	0.0414028	0.0621887	0.0812887	0.305408	0.167436	0.0139853	0.0144035	0.0140009	0.0140657	0.0118049	0.00706128	0.0096601
		H3K27me3 Ab_Ctrl miR			H3K27me3 Ab_miR-155			IgG_Ctrl miR			IgG_miR-155															155_INPUT
	Zeb2	1.05584	0.799552	0.898526	2.92961	4.02939	3.37946	0.0188988	0.0242169	0.0324746	0.0141445	0.0261402	0.0105502

[truncated: 6 more sheets: SuppFig.6b, SuppFig.7a,b,d, SuppFig.8a, SuppFig.9b, SuppFig.10b, SuppFig.11a,b]
